# Supplementary material for: Neuron-autonomous transcriptome changes upon ischemia/reperfusion injury
Source: Sci Rep. 2017 Jul 19;7:5800. doi: 10.1038/s41598-017-05342-9 (PMC5517505; doi:10.1038/s41598-017-05342-9)
Supplement: Supplementary file 2 — Supplementary Table 1 [file 41598_2017_5342_MOESM2_ESM.xls]

## Sheet: OGD45min R0h vs OGD0min R0h
geneID	Symbol	OGD45min/0h RPKM	OGD45min/0 RPKM	log2 Ratio(FY0/ZC)	Up-Down-Regulation(FY0/ZC)
266734	Npas4	0.229817	15.9593	6.11777	Up
100360880	LOC100360880	0.165995	10.8716	6.03328	Up
314322	Fos	4.46354	78.3067	4.13288	Up
79240	Nr4a1	1.24626	19.5557	3.97191	Up
24517	Junb	5.33135	42.6762	3.00086	Up
117514	Txnip	66.9104	16.9591	-1.98018	Down
24516	Jun	22.472	50.0522	1.1553	Up
114856	Dusp1	4.14607	20.4528	2.30248	Up
305888	Zfhx2	6.43807	2.45609	-1.39026	Down
114505	Klf4	1.48194	8.76913	2.56495	Up
54278	Nr4a2	3.12512	11.485	1.87776	Up
291005	Gadd45g	8.40488	25.139	1.58063	Up
494344	Ier2	8.56042	21.0077	1.29517	Up
171071	Ppp1r15a	8.99988	19.3234	1.10237	Up
59329	Sik1	4.29588	9.57307	1.15603	Up
79426	Zfp36	2.75282	7.35764	1.41833	Up
25620	Crem	1.58462	3.64058	1.20003	Up
25695	Cebpd	6.92642	15.0287	1.11754	Up
25389	Atf3	1.4395	4.38174	1.60594	Up
83476	Cyr61	3.9316	8.09422	1.04177	Up
294235	Ier3	3.96769	9.75019	1.29713	Up
297902	Gem	2.29597	5.34252	1.21842	Up
303173	Zfp39	3.50277	1.74918	-1.00182	Down
366960	Maff	0.569294	2.22061	1.96371	Up
299626	Gadd45b	1.87791	5.05857	1.4296	Up
25129	Egr4	0.191684	1.29751	2.75894	Up
25542	Ccl3	1.59972	5.51315	1.78505	Up
25066	PVR	1.19339	3.06283	1.3598	Up
294011	Sfxn2	2.97167	1.27234	-1.22379	Down
292793	Sbsn	1.51163	0.449243	-1.75054	Down
303907	Wdr5b	3.25995	1.52955	-1.09174	Down
288587	Alkbh4	3.80548	1.8988	-1.00299	Down
29407	Tas1r1	2.39807	1.17678	-1.02702	Down
689907	Ankrd61	1.90289	0.585625	-1.70014	Down
29473	Aoc3	0.0778521	0.435264	2.48308	Up
171493	Osgin1	0.77475	1.77794	1.19841	Up
295649	Fign	0.250302	0.0145394	-4.10563	Down
363634	Kctd11	1.21126	0.4325	-1.48574	Down
316342	Lipt1	0.822027	0.26859	-1.61378	Down
81919	Fut1	0.831396	0.280707	-1.56647	Down
361526	Sertad1	1.75397	3.51853	1.00435	Up
681377	Rp1	0.136005	0.359352	1.40173	Up
294270	RT1-Db1	0.0992955	0.723284	2.86476	Up
89829	Socs3	1.54841	3.48184	1.16906	Up
24203	Amy1a	1.34838	0.510928	-1.40004	Down
25239	Apod	0.940529	2.52985	1.42751	Up
288979	C1ql2	1.6988	0.516888	-1.71659	Down
316777	Txndc2	0.001	0.286234	8.16105	Up
310727	Cd101	0.148161	0.497013	1.74612	Up
25599	Cd74	1.28488	2.66486	1.05242	Up
309526	Ifit3	0.763545	0.239939	-1.67005	Down
297814	Car8	1.10004	2.26421	1.04145	Up
366492	Epha2	0.203689	0.522697	1.35961	Up
100359836	Kirrel2	0.580566	0.226968	-1.35497	Down
679825	LOC679825	0.363143	0.001	-8.50439	Down
287534	Fam101b	0.909817	1.93977	1.09224	Up
116676	Aldh1a2	0.421834	0.983441	1.22116	Up
297596	Lag3	0.113143	0.528651	2.22417	Up
287702	Krt17	0.0334605	0.38484	3.52373	Up
314467	RGD1305627	0.0824304	0.572784	2.79674	Up
25026	Adm	0.921064	1.90682	1.04979	Up
24472	Hspa1a	0.0127059	0.140045	3.46232	Up
83717	Omd	0.0167303	0.3207	4.26069	Up
25346	Ros1	0.0487807	0.001	-5.60824	Down
66026	Trpv4	0.001	0.122727	6.93931	Up
298878	Osr1	1.05709	0.442365	-1.25679	Down
500705	Efcab11	0.652313	1.41493	1.1171	Up
170566	Slc16a10	0.647501	0.261812	-1.30635	Down
497943	Gltpd2	1.14004	0.447813	-1.34812	Down
287821	Otop3	0.34621	0.802794	1.21339	Up
500750	Tmem196	0.656176	0.20476	-1.68015	Down
300807	Rora	0.625656	1.30169	1.05694	Up
85431	Nox4	0.909339	0.418796	-1.11857	Down
60335	Tgm1	0.104424	0.363941	1.80126	Up
24838	Tnnt3	0.927972	0.273664	-1.76168	Down
292905	Hrc	0.770822	0.34338	-1.16659	Down
25108	Avpr2	0.621718	1.47867	1.24996	Up
498356	Shisa3	0.161984	0.499027	1.62326	Up
688394	Mab21l1	0.279556	0.669846	1.26069	Up
680178	Cldn20	0.506166	0.001	-8.98347	Down
25569	Trh	0.077754	0.465767	2.58262	Up
24176	Adrb2	0.82133	0.357817	-1.19874	Down
25081	Apoa1	0.346875	1.1359	1.71135	Up
497946	Spns3	0.224802	0.0134662	-4.06124	Down
288016	Leprel1	0.172251	0.0103183	-4.06124	Down
498609	Lpar2	0.0996737	0.338702	1.76473	Up
364403	Blk	0.908957	0.440969	-1.04354	Down
303687	Evpl	0.0590751	0.177949	1.59084	Up
309642	Def6	0.339378	0.806679	1.2491	Up
307859	Chst5	0.50337	1.02675	1.0284	Up
498232	Lax1	0.001	0.142877	7.15863	Up
116506	Calcr	0.0797614	0.264089	1.72726	Up
140914	Olr1	0.0411053	0.183853	2.16116	Up
286926	Tfpi2	0.182092	0.698097	1.93876	Up
25554	Snai2	1.27374	0.427282	-1.57581	Down
113931	Prrx2	0.334279	0.921112	1.46232	Up
29513	Mapk13	0.148463	0.478624	1.68878	Up
308632	Hebp2	0.746029	0.367175	-1.02276	Down
683313	LOC683313	0.0454625	0.250546	2.46232	Up
25512	Phex	0.236092	0.0812288	-1.53928	Down
308800	Tyr	0.0170296	0.146897	3.10869	Up
313018	RGD1303271	0.001	0.172035	7.42656	Up
363676	Zpbp2	0.79151	0.303446	-1.38317	Down
315137	Apobec3b	0.275539	0.69497	1.33469	Up
79209	Frk	0.117571	0.284396	1.27437	Up
81828	Zp2	0.132214	0.001	-7.04674	Down
25351	Slc2a2	0.0310358	0.198307	2.67573	Up
24835	Tnf	0.426518	0.116798	-1.86859	Down
25340	Npy5r	0.166126	0.0199028	-3.06124	Down
58850	Nr0b1	0.028553	0.232614	3.02623	Up
25028	Ampd1	0.0225914	0.184046	3.02623	Up
79438	Igfals	0.001	0.123711	6.95083	Up
171564	Pbld1	0.001	0.13479	7.07457	Up
498222	LOC498222	0.001	0.0945314	6.56272	Up
497860	Rpl39l	0.68009	1.86236	1.45334	Up
307982	Nrap	0.0468679	0.148237	1.66123	Up
366491	Spata21	0.0105232	0.141202	3.74612	Up
297891	Tssk3	0.0768625	0.466565	2.60173	Up
303589	Efcab3	0.143482	0.001	-7.16473	Down
309627	RT1-A3	0.299003	0.732364	1.2924	Up
499461	Wisp3	0.256055	0.0687159	-1.89774	Down
287885	Sectm1	0.347053	0.786216	1.17977	Up
365371	Tbx6	0.342437	0.085619	-1.99984	Down
311723	Sox18	0.234611	0.0299814	-2.96813	Down
266733	Slc12a8	0.104803	0.321432	1.61683	Up
498642	Rbpms	0.31516	0.859717	1.44778	Up
245920	Cxcl10	1.36087	0.673894	-1.01393	Down
156826	Eya2	0.322026	0.740744	1.2018	Up
116556	Gucy2f	0.001	0.0659078	6.04238	Up
290046	Hnrnpc	0.0763109	0.365698	2.26069	Up
304203	Lrrc8e	0.0338684	0.162305	2.26069	Up
684050	PCOLCE2	0.0824084	0.315935	1.93876	Up
315162	Mei1	0.300595	0.134857	-1.15639	Down
289311	Mixl1	0.13167	0.0105165	-3.6462	Down
686075	Gapt	0.162644	0.0129904	-3.6462	Down
303181	Wnt3a	0.243165	0.512731	1.07627	Up
365549	RGD1563815	0.116104	0.001	-6.85927	Down
246334	Tp63	0.113274	0.029609	-1.93571	Down
85259	Cnga1	0.239271	0.538919	1.17142	Up
100362783	LOC100362783	0.682671	1.3787	1.01405	Up
367699	Sowahd	0.21712	0.0297281	-2.86859	Down
292311	Ttll2	0.665005	0.288333	-1.20563	Down
170634	Tas1r3	0.179495	0.0382301	-2.23116	Down
192227	Ptgr1	0.508646	1.081	1.08763	Up
310678	Hist2h3c2	0.187574	1.01875	2.44126	Up
690195	Prima1	0.320755	0.142988	-1.16557	Down
25375	Aldh3a1	0.26815	0.613959	1.1951	Up
25527	Ptgis	0.187997	0.48511	1.36761	Up
360553	Vmo1	1.31982	0.52087	-1.34135	Down
170909	Erg	0.001	0.122808	6.94026	Up
25563	Tff3	0.001	0.464712	8.86019	Up
303879	Slc51a	0.001	0.138283	7.11148	Up
140473	Ccbp2	0.001	0.13001	7.02248	Up
299979	Grhl2	0.001	0.0455076	5.50804	Up
293544	Pdilt	0.001	0.10291	6.68524	Up
117182	Hsd17b3	0.254432	0.022169	-3.52067	Down
362727	Efcab10	0.688064	1.43363	1.05906	Up
306376	Sh2d4a	0.0208839	0.140112	2.74612	Up
499149	Pth2	0.106851	0.716874	2.74612	Up
81506	Bst1	0.0364248	0.244377	2.74612	Up
680312	Hist1h2bk	0.472136	1.55148	1.71637	Up
24881	Wnt1	0.261332	0.0834906	-1.6462	Down
365299	Bnc1	0.130225	0.0416043	-1.6462	Down
688996	Kcnk16	0.266527	0.0851503	-1.6462	Down
499925	Bpifb4	0.159081	0.0234569	-2.76168	Down
81638	Agtr1b	0.0941738	0.001	-6.55725	Down
252854	Slc5a11	0.0993627	0.001	-6.63463	Down
500048	Fezf1	0.0853389	0.001	-6.41513	Down
302619	Gpr143	0.127532	0.001	-6.99471	Down
408212	Cpa5	0.0978959	0.001	-6.61318	Down
688622	Il31ra	0.0841857	0.001	-6.3955	Down
56780	Acpp	0.128248	0.001	-7.00279	Down
499967	Cct8l1	0.104515	0.001	-6.70757	Down
305078	Lamb3	0.0945231	0.018119	-2.38317	Down
688422	Dydc2	0.181609	0.638226	1.81323	Up
294341	Slc5a4	0.444981	0.189551	-1.23116	Down
24210	Asgr1	0.211678	0.588354	1.47482	Up
294431	Fam26e	0.149145	0.414546	1.47482	Up
500574	Pax7	0.0509875	0.260632	2.3538	Up
84022	Ghsr	0.418777	0.12771	-1.71331	Down
24816	Tbxa2r	0.314387	0.641945	1.02991	Up
311047	Cytip	0.182038	0.465261	1.3538	Up
64572	Vax2	0.818584	0.308222	-1.40916	Down
691306	Tmem202	0.56126	0.211332	-1.40916	Down
304388	Cldn15	0.300558	0.90021	1.58262	Up
691411	Sbk2	0.001	0.0834906	6.38354	Up
56227	Espn	0.001	0.0707243	6.14413	Up
499132	Rgs9bp	0.001	0.275963	8.10833	Up
304689	Serpinb11	0.001	0.103215	6.68951	Up
364705	Serpinb6b	0.001	0.137213	7.10027	Up
24848	Tph1	0.001	0.0505614	5.65997	Up
304282	Baiap2l1	0.0783807	0.246834	1.65497	Up
290789	Cldn23	0.192105	0.467384	1.28272	Up
287697	Krt35	0.187849	0.0180042	-3.38317	Down
499174	Cers3	0.0909652	0.244118	1.42419	Up
25258	Glycam1	0.439277	0.0421021	-3.38317	Down
25706	Cckbr	0.382122	0.160231	-1.25388	Down
298555	Grhl3	0.165791	0.0397254	-2.06124	Down
361303	Lims2	0.194495	0.0466031	-2.06124	Down
298034	Slc46a2	0.0258919	0.161303	2.6392	Up
362506	Ccl19	0.0718816	0.447813	2.6392	Up
300884	Trim43a	0.682239	0.30878	-1.1437	Down
408206	Ggt6	0.205993	0.0329055	-2.6462	Down
290032	Eddm3b	0.256977	0.0410496	-2.6462	Down
361637	Acsm5	0.0941307	0.260632	1.46928	Up
116637	Ccl4	0.276319	1.32418	2.26069	Up
29363	Cxcr5	0.0882324	0.359404	2.02623	Up
305941	Sgcg	0.236223	0.549843	1.21887	Up
65206	Kcnn4	0.23624	0.503161	1.09077	Up
690356	Vom2r37	0.0756132	0.001	-6.24057	Down
361170	Adam32	0.0749828	0.001	-6.22849	Down
310903	Adh6	0.0970247	0.001	-6.60028	Down
298436	Tspan1	0.838857	0.411803	-1.02647	Down
361916	Chmp4c	0.302139	0.091447	-1.7242	Down
25752	Cd6	0.165679	0.0501454	-1.7242	Down
294252	Msh5	0.326137	0.147098	-1.1487	Down
25269	Pvalb	0.958528	1.92488	1.00588	Up
498666	Tnfsf13b	0.348374	0.746356	1.09923	Up
366836	Ephx3	0.111938	0.337184	1.59084	Up
25467	Irs1	0.105377	0.0367265	-1.52067	Down
364706	Foxc1	0.141905	0.0494573	-1.52067	Down
116777	Cdh3	0.227054	0.093265	-1.28363	Down
309374	Ankrd2	0.0230266	0.220697	3.26069	Up
361276	Cdnf	0.0411822	0.394707	3.26069	Up
299903	Slc30a8	0.0201077	0.192721	3.26069	Up
304965	Fcrla	0.0208924	0.200242	3.26069	Up
24247	Casr	0.0374875	0.119765	1.67573	Up
170509	Cyp3a62	0.558023	0.274273	-1.02471	Down
56777	Adam1a	0.176193	0.354628	1.00915	Up
497859	Atf7ip2	0.204051	0.440035	1.10869	Up
690745	42064	0.001	0.0876949	6.45442	Up
299908	Gsdmc	0.001	0.112759	6.8171	Up
29646	Adh4	0.001	0.125662	6.9734	Up
89805	Angpt2	0.001	0.0750906	6.23056	Up
680794	Timm8a2	0.001	0.201411	7.654	Up
680615	Hist1h2ak	0.001	0.438698	8.77708	Up
498753	Hist1h2af	0.001	0.438698	8.77708	Up
498267	Dusp27	0.001	0.0442186	5.46658	Up
294203	Olr1749	0.001	0.183608	7.52049	Up
300124	Pkdrej	0.001	0.0270444	4.75726	Up
171045	Mmp3	0.0290205	0.166887	2.52373	Up
24779	Slc4a1	0.0114009	0.0655627	2.52373	Up
58924	Fut2	0.0947301	0.23111	1.28669	Up
684979	Hs3st6	0.0835018	0.320127	1.93876	Up
364680	Barx1	0.0749204	0.287227	1.93876	Up
287122	Rpl3l	0.0769392	0.294967	1.93876	Up
246301	Ascl3	0.111891	0.500459	2.16116	Up
286986	Vom2r75	0.0230128	0.10293	2.16116	Up
29530	Amhr2	0.170097	0.0376218	-2.17671	Down
64677	Srd5a2	0.185801	0.0410952	-2.17671	Down
100322897	LOC100322897	0.165956	0.036706	-2.17671	Down
316062	Slc22a13	0.468612	0.230638	-1.02276	Down
311202	Gyltl1b	0.314025	0.140455	-1.16077	Down
302369	Tbx22	0.0948837	0.0303135	-1.6462	Down
474146	Hcst	0.403327	1.1597	1.52373	Up
362161	Rapsn	0.125793	0.361695	1.52373	Up
100363289	LOC100363289	0.624596	1.36832	1.13141	Up
81819	Pax8	0.0918868	0.234848	1.3538	Up
337920	Naglt1	0.189214	0.0566722	-1.73931	Down
25421	Crybb1	0.153266	0.001	-7.2599	Down
309221	Olr318	0.161114	0.001	-7.33194	Down
50683	Sftpc	0.197169	0.001	-7.62329	Down
171497	Sgk2	0.0569373	0.001	-5.8313	Down
252834	Gdf6	0.0978338	0.001	-6.61226	Down
306540	Got1l1	0.106335	0.001	-6.73248	Down
360835	Cdh19	0.0663166	0.001	-6.0513	Down
501147	Als2cr11	0.0807257	0.001	-6.33496	Down
498943	RGD1561415	0.128168	0.001	-7.00189	Down
502128	Pom121l2	0.0351702	0.001	-5.13628	Down
500820	Slc5a8	0.0810652	0.001	-6.34101	Down
296345	Jph2	0.0604083	0.196853	1.7043	Up
290629	Ushbp1	0.0103494	0.0892741	3.10869	Up
297872	Sytl1	0.0124384	0.107293	3.10869	Up
302884	MGC105649	0.021889	0.188814	3.10869	Up
24197	Alpi	0.253975	0.0995811	-1.35074	Down
59103	Ptges	0.450837	0.176768	-1.35074	Down
498431	RGD1562229	0.223215	0.588332	1.39819	Up
54251	Flt1	0.0434266	0.11446	1.39819	Up
170580	Fgf21	0.573792	0.157127	-1.86859	Down
245977	Gpr116	0.0726656	0.0198988	-1.86859	Down
84423	Nrtn	0.15319	0.55059	1.84565	Up
308429	Pinlyp	0.140042	0.503332	1.84565	Up
288752	B3gnt4	0.527039	0.243859	-1.11186	Down
24930	Cd8a	0.0363732	0.191739	2.39819	Up
25401	Alx1	0.0292019	0.153936	2.39819	Up
89818	Vamp5	0.83164	1.9927	1.26069	Up
56765	Plvap	0.130578	0.312878	1.26069	Up
316088	Klhl40	0.113405	0.271731	1.26069	Up
307475	Gpr151	0.184213	0.441393	1.26069	Up
290315	Tdh	0.0498661	0.207106	2.05424	Up
497101	Xkrx	0.0424288	0.176217	2.05424	Up
361631	Cyp2r1	0.0786664	0.326721	2.05424	Up
305083	Zfp281	0.21456	0.0949123	-1.17671	Down
192362	Lamc2	0.0797291	0.162383	1.02623	Up
502300	RGD1561909	0.179861	0.366321	1.02623	Up
266603	Aldh1a3	0.200372	0.0480112	-2.06124	Down
29446	Ghrh	0.500604	0.11995	-2.06124	Down
287098	Cldn6	0.116505	0.319038	1.45334	Up
500562	Lin28a	0.124108	0.0419825	-1.56374	Down
29503	Slc22a2	0.001	0.0687661	6.10363	Up
266685	Ugt2b17	0.001	0.0812416	6.34415	Up
296188	Sptlc3	0.001	0.0520897	5.70293	Up
498992	Vnn3	0.001	0.0843003	6.39747	Up
494298	Vom1r19	0.001	0.156877	7.29349	Up
293538	Hmx2	0.001	0.0987164	6.62522	Up
29172	Aqp8	0.001	0.0942464	6.55837	Up
302666	Asb11	0.001	0.112208	6.81004	Up
291468	Gykl1	0.001	0.0895627	6.48483	Up
299735	Amdhd1	0.001	0.114557	6.83992	Up
691533	Lilra5	0.001	0.128727	7.00817	Up
306283	Anxa8	0.001	0.079622	6.31509	Up
399475	Adm2	0.001	0.141822	7.14794	Up
25472	Kcnj8	0.001	0.0937086	6.55011	Up
24813	Tat	0.001	0.0725471	6.18085	Up
497929	Pirt	0.001	0.224929	7.81333	Up
415062	Ly6g6d	0.001	0.364885	8.5113	Up
689766	LOC689766	0.001	0.199162	7.6378	Up
117048	Cdh17	0.001	0.0433241	5.4371	Up
116726	Slc7a9	0.001	0.0846383	6.40324	Up
24583	Myh3	0.0425811	0.0081623	-2.38317	Down
315833	Klhl31	0.0417713	0.00800707	-2.38317	Down
140594	Sytl4	0.127279	0.024398	-2.38317	Down
362211	Mall	0.142448	0.0273057	-2.38317	Down
299152	Tex21	0.132054	0.0253132	-2.38317	Down
24613	Oprd1	0.181225	0.0347387	-2.38317	Down
317674	Fzd5	0.131558	0.322232	1.2924	Up
171118	Ces2c	0.0811506	0.233334	1.52373	Up
83569	Abcb11	0.0306168	0.0880332	1.52373	Up
286921	Akr1b8	0.155273	0.44646	1.52373	Up
361787	RT1-T24-1	0.266926	0.604696	1.17977	Up
60337	Npff	0.852799	0.272453	-1.6462	Down

## Sheet: OGD45min R6h vs OGD45min R0h
geneID	Symbol	OGD45min/0h RPKM	OGD45min/6h RPKM	log2 Ratio(FY6/FY0)	Up-Down-Regulation(FY6/FY0)
24770	Ccl2	7.04158	75.9608	3.43128	Up
684871	LOC684871	4.35412	45.3822	3.38167	Up
83781	Lgals3	20.5248	185.983	3.17973	Up
296271	Srxn1	9.14843	73.9795	3.01553	Up
362332	Flnc	9.50187	70.9694	2.90091	Up
307351	Tubb6	18.7913	139.048	2.88745	Up
292657	Slc1a5	3.19132	21.178	2.73034	Up
24567	Mt1a	33.3673	218.314	2.7099	Up
306792	S1pr3	29.568	179.914	2.6052	Up
362423	Rassf4	6.56726	35.7872	2.44608	Up
24451	Hmox1	46.8427	240.749	2.36163	Up
289257	Spta1	2.86011	13.9254	2.28357	Up
315346	Itga5	3.03178	14.4849	2.25631	Up
24314	Nqo1	46.1308	220.01	2.25377	Up
29461	Vgf	11.5393	54.9081	2.25046	Up
25409	Cdh6	4.48872	21.1245	2.23454	Up
64204	Plec	8.40874	37.8458	2.17017	Up
305679	Vcl	12.1279	52.072	2.10218	Up
689415	Mt2A	157.817	671.046	2.08816	Up
316516	Tmbim1	8.62451	35.9136	2.05802	Up
361430	Piezo1	3.04988	12.3987	2.02336	Up
81634	Actn1	19.1305	76.9646	2.00832	Up
25123	Tagln	36.8574	148.175	2.00727	Up
85251	Col18a1	5.33226	21.4332	2.00702	Up
58919	Ccnd1	13.6695	54.3688	1.99181	Up
25406	Cd44	13.5348	52.937	1.96761	Up
29237	Penk	17.5099	66.7125	1.92978	Up
25283	Gclc	31.2051	117.499	1.9128	Up
56611	Anxa2	26.2541	98.8271	1.91237	Up
24778	Slc2a1	16.2761	60.8754	1.9031	Up
78965	Csf1	10.7999	40.0771	1.89176	Up
116510	Timp1	31.0867	114.832	1.88515	Up
117514	Txnip	16.9591	60.7211	1.84014	Up
54320	Pdpn	32.7068	112.46	1.78175	Up
24915	Ril	44.0438	151.243	1.77986	Up
25404	Cav1	12.9459	43.6413	1.7532	Up
170905	Lfng	19.439	63.9297	1.71754	Up
58819	Txnrd1	44.769	142.468	1.67006	Up
25358	Timp3	28.8686	91.6904	1.66727	Up
191572	Ahnak	5.56381	17.3021	1.6368	Up
25380	Anxa1	39.5904	119.842	1.59791	Up
25491	Nes	33.3906	100.358	1.58764	Up
25484	Myo1e	8.88684	26.2396	1.562	Up
117036	Lamc1	25.3458	74.4381	1.5543	Up
445442	Thbs1	12.4006	35.8084	1.52989	Up
501203	Myl12a	45.6842	131.167	1.52164	Up
362401	Tmem43	16.5649	45.9124	1.47075	Up
113955	Gpnmb	61.8079	168.764	1.44915	Up
24771	Sdc4	19.7889	53.8755	1.44494	Up
25661	Fn1	30.646	79.8936	1.38238	Up
25745	Myh9	23.5364	60.4277	1.36032	Up
64353	Pdlim5	29.696	75.5809	1.34776	Up
29186	Cd63	150.327	371.285	1.30442	Up
58827	Mest	48.497	118.625	1.29044	Up
24426	Gstp1	171.543	419.258	1.28926	Up
60374	Lmna	19.9843	48.452	1.27769	Up
171347	Mat2a	130.886	315.731	1.27039	Up
81826	Slc20a1	28.5618	68.8296	1.26894	Up
50672	Ednrb	34.1619	79.2986	1.21491	Up
289486	Fras1	7.11183	16.455	1.21023	Up
81818	Vim	745.996	1718.32	1.20376	Up
298609	Efhd2	35.9467	82.6057	1.20038	Up
83629	Slc12a2	12.6842	29.0105	1.19354	Up
304983	Tagln2	54.9661	125.4	1.18992	Up
293860	Flna	43.8369	99.3033	1.17969	Up
361506	Leng8	23.2452	52.5677	1.17724	Up
54319	Ezr	75.2644	163.963	1.12333	Up
313494	Tln1	13.2819	28.7844	1.11583	Up
291445	Megf10	24.6844	53.1456	1.10635	Up
81521	Msn	52.6271	112.555	1.09676	Up
360161	Nek6	62.4251	130.35	1.06219	Up
25692	Plat	48.5735	100.364	1.047	Up
619374	Jam2	23.8427	48.7302	1.03127	Up
361821	Col6a2	36.1567	73.5236	1.02395	Up
114901	Sorbs2	16.7985	33.8085	1.00906	Up
266734	Npas4	15.9593	1.24075	-3.68511	Down
288289	Chodl	29.4941	2.45541	-3.58639	Down
314322	Fos	78.3067	12.3161	-2.66859	Down
360970	Cabp7	24.6459	4.5823	-2.4272	Down
64194	Insig1	83.0461	23.148	-1.84302	Down
290356	Phyhip	37.9203	10.9938	-1.78628	Down
362971	Mpped1	31.1251	9.16096	-1.76451	Down
116638	Slc17a7	116.885	35.1295	-1.73433	Down
81743	Pde2a	43.3495	13.4079	-1.69293	Down
29219	Snca	244.622	75.8567	-1.6892	Down
690333	Sertm1	73.7126	23.0992	-1.67407	Down
192349	Caly	108.723	35.5179	-1.61404	Down
500102	Fam131b	25.3237	8.28556	-1.61182	Down
25716	Syt1	106.001	35.9439	-1.56026	Down
89784	Idi1	80.6914	27.5338	-1.55121	Down
65984	Aacs	38.3575	13.1542	-1.54399	Down
363781	Plcxd2	26.2619	9.09421	-1.52995	Down
81726	Mvd	69.9288	24.2342	-1.52884	Down
29707	Gabra5	103.86	36.0228	-1.52766	Down
79423	Stmn4	346.436	121.842	-1.50758	Down
29179	Syn2	62.2905	22.1039	-1.49471	Down
24588	Nefm	66.5171	23.8511	-1.47967	Down
116459	Serpini1	44.1934	15.9504	-1.47023	Down
299923	Ndrg1	43.2927	15.746	-1.45914	Down
307997	Hspa12a	43.599	16.0109	-1.44524	Down
79011	Camkv	106.794	39.3894	-1.43895	Down
311324	Disp2	38.3906	14.4127	-1.41342	Down
25012	Snap25	122.733	47.574	-1.36728	Down
362384	Reep1	124.146	48.3081	-1.3617	Down
29580	Fdft1	85.3153	33.3123	-1.35675	Down
83633	Gabbr2	43.922	17.173	-1.3548	Down
171373	Slc12a5	23.2314	9.10114	-1.35196	Down
117024	Crym	266.531	106.129	-1.32848	Down
29637	Hmgcs1	460.347	183.679	-1.32554	Down
78957	Shank1	62.5339	25.0201	-1.32155	Down
259237	Dock9	22.3306	9.09758	-1.29547	Down
24560	Cd200	108.499	44.4297	-1.28809	Down
56768	Pclo	14.1118	5.81568	-1.27889	Down
25400	Camk2a	95.6808	39.4758	-1.27726	Down
304376	Nyap1	39.2197	16.252	-1.27096	Down
171381	Psd	87.3566	36.3197	-1.26616	Down
24804	Syp	229.264	95.6289	-1.26149	Down
360459	RGD1305733	98.9834	41.2885	-1.26145	Down
29564	Dync1i1	77.1046	32.1627	-1.26143	Down
83791	Fdps	293.561	123.2	-1.25265	Down
292139	RGD1311558	79.7079	33.4849	-1.25121	Down
363123	Rab6b	177.892	74.8682	-1.24857	Down
308100	Acat2	181.599	77.4603	-1.22923	Down
25297	Cacnb3	82.2848	35.2777	-1.22187	Down
688736	Kiaa0895l	81.5376	35.2659	-1.20919	Down
84488	Fgf13	194.679	84.7031	-1.20061	Down
245956	Scn3b	51.0862	22.2839	-1.19693	Down
315670	Elmod1	69.3839	30.3824	-1.19137	Down
83613	Nefl	88.6404	38.8271	-1.1909	Down
360546	Efnb3	122.867	54.1299	-1.18259	Down
308988	Sez6l2	58.8784	26.0637	-1.1757	Down
60668	Amph	109.369	48.6483	-1.16875	Down
304280	Tmem130	128.298	57.225	-1.16478	Down
81681	Lss	65.9673	29.4456	-1.1637	Down
308134	Tmem35	112.258	50.1346	-1.16294	Down
685076	Pgm2l1	50.3267	22.521	-1.16005	Down
313409	Dnajc6	59.8691	26.8262	-1.15817	Down
503035	Tmem229b	44.9661	20.2049	-1.15413	Down
24503	Ina	72.999	32.9758	-1.14647	Down
25531	Rab3a	183.513	83.9624	-1.12806	Down
50687	L1cam	94.655	43.4267	-1.1241	Down
29246	Stmn3	331.503	152.227	-1.1228	Down
64553	Akap6	29.0663	13.4217	-1.11478	Down
113976	Acsl4	51.8531	23.9451	-1.1147	Down
116673	Sdc3	157.018	72.5126	-1.11462	Down
691429	Shisa7	30.8185	14.2841	-1.10938	Down
24679	Prkar2b	63.9274	29.7359	-1.10423	Down
362374	Vopp1	66.226	30.9515	-1.09739	Down
314906	Kif5a	167.433	78.5444	-1.092	Down
29423	Gap43	639.929	300.568	-1.09022	Down
50592	Gria1	84.2284	39.7081	-1.08487	Down
117242	Tenm2	33.947	16.0318	-1.08235	Down
25675	Hmgcr	128.669	61.0792	-1.07491	Down
117559	Sv2a	64.2563	30.5061	-1.07474	Down
361368	Large	77.9829	37.0832	-1.07239	Down
362826	Atcay	75.0383	35.7127	-1.07119	Down
29211	Sptbn2	93.0497	44.4358	-1.06628	Down
171500	Stau2	92.1162	44.0756	-1.06348	Down
63845	Tmeff1	107.168	51.2879	-1.06318	Down
24213	Atp1a3	207.315	99.3173	-1.06171	Down
246118	Tubb3	647.271	310.203	-1.06116	Down
26759	Acot7	135.827	65.3253	-1.05606	Down
64440	Syt4	202.057	98.4549	-1.03722	Down
497878	Nsg2	503.65	247.489	-1.02506	Down
29213	Tubb4a	119.654	58.7986	-1.02501	Down
24674	Ppp3ca	159.803	78.5826	-1.02402	Down
114514	Clasp2	128.269	63.3813	-1.01704	Down
64015	Khdrbs3	161.611	80.0179	-1.01413	Down
29230	Sqle	161.009	79.9981	-1.0091	Down
24418	Grm5	39.6226	17.3023	-1.19536	Down
24404	Gpx1	84.9973	185.713	1.12759	Up
361018	Fam107a	23.5332	53.3501	1.1808	Up
24799	Eef1a2	70.0767	29.7076	-1.2381	Down
140433	Lama5	6.2059	13.8782	1.16111	Up
79240	Nr4a1	19.5557	2.94014	-2.73364	Down
116680	Ptpru	13.609	3.37554	-2.01137	Down
302965	Tnfrsf12a	5.53115	43.6009	2.97871	Up
84489	Fgfr3	24.1351	52.0225	1.108	Up
360681	Narf	40.2885	15.8868	-1.34254	Down
64053	Dlg2	41.2109	16.3361	-1.33496	Down
25654	Col11a1	8.88506	19.8694	1.1611	Up
25619	Plau	3.79643	21.75	2.5183	Up
362049	Unc5c	6.09934	14.4881	1.24814	Up
81707	Mmp14	33.4433	70.315	1.07211	Up
24936	Cd9	74.737	153.762	1.0408	Up
83589	Apba1	51.2534	25.5237	-1.00581	Down
58946	Robo1	36.6265	18.0361	-1.022	Down
140722	Caskin1	28.7347	13.7446	-1.06393	Down
24852	Tpm4	58.5335	141.543	1.27391	Up
64832	Cplx1	64.5622	27.6503	-1.2234	Down
445271	Jph4	73.2126	31.9902	-1.19446	Down
60379	Col5a3	7.4708	18.9033	1.33931	Up
301265	Pla2g7	42.4202	89.5649	1.07818	Up
25314	Emp1	6.06341	24.0538	1.98806	Up
299339	Tnfaip2	1.95248	12.0241	2.62255	Up
309179	Ppp2r5b	72.8541	34.6199	-1.07341	Down
24517	Junb	42.6762	12.9512	-1.72034	Down
290639	Fcho1	26.5706	8.91694	-1.57521	Down
25687	Cald1	18.1264	42.7695	1.23849	Up
64191	Dhcr7	45.309	19.4734	-1.21829	Down
291713	Rit2	43.8358	14.8712	-1.55959	Down
25473	Lamb2	11.1344	24.4358	1.13398	Up
114592	Aurkb	32.7989	72.8208	1.1507	Up
309172	Frmd8	16.4679	39.3262	1.25584	Up
89843	Cxadr	99.661	49.6394	-1.00554	Down
25666	Dgkg	14.0416	2.88608	-2.28253	Down
29395	Hmgb2	35.0446	86.3694	1.30133	Up
365985	LOC365985	42.2795	18.9499	-1.15777	Down
24772	Cxcl12	8.3068	20.0018	1.26777	Up
367915	Rab9b	22.2923	7.96949	-1.48398	Down
315121	Cdc42ep1	1.02306	12.7622	3.64091	Up
307916	Jph3	35.3463	16.004	-1.14313	Down
287637	Samd14	55.7941	27.7865	-1.00573	Down
117186	Sh3bp5	53.441	25.2106	-1.08391	Down
304103	Olig2	11.6178	32.1243	1.46733	Up
79128	Dab2	13.7134	33.1901	1.27517	Up
367160	Cpne4	12.306	2.84031	-2.11524	Down
100360880	LOC100360880	10.8716	1.4438	-2.91263	Down
309659	Mdga1	43.867	21.7271	-1.01364	Down
25625	Tnfrsf1a	21.0914	50.2385	1.25214	Up
65129	Cldn1	2.30128	12.6953	2.46379	Up
24916	Rnf112	30.951	11.9131	-1.37743	Down
29414	Akt3	86.745	41.0087	-1.08085	Down
65047	Slit1	20.6884	8.54453	-1.27575	Down
85265	Ajuba	2.59817	13.2453	2.34992	Up
60427	Kitlg	11.814	24.8882	1.07497	Up
259269	Erc2	31.6096	11.9078	-1.40845	Down
297109	MGC95152	93.2707	46.5199	-1.00358	Down
24655	Plcd1	10.4131	28.7829	1.4668	Up
84408	Cdh8	35.0163	15.2515	-1.19908	Down
24246	Camk2d	15.8953	39.9952	1.33122	Up
308807	Prss23	3.41168	19.9781	2.54987	Up
290551	Chdh	1.67066	10.3866	2.63623	Up
207119	Rin1	3.63453	16.9719	2.22331	Up
24414	Grm1	5.30404	0.895211	-2.56679	Down
25417	Dpysl4	46.5301	21.9434	-1.08438	Down
116743	Sh3gl2	61.9625	25.2706	-1.29393	Down
29517	Sgk1	10.5845	29.3434	1.47108	Up
306934	Fam65b	32.8709	15.9599	-1.04236	Down
24397	Glra2	32.6009	14.2027	-1.19875	Down
24240	Cad	9.56364	19.1738	1.00351	Up
498256	Ier5	13.2819	36.2048	1.44672	Up
289185	Creg1	22.3917	50.5499	1.17474	Up
60460	Hspa2	10.8623	29.9051	1.46106	Up
83476	Cyr61	8.09422	27.9597	1.78839	Up
308999	Fbxl19	46.8179	21.5702	-1.11802	Down
117256	Ppp2r2c	99.5268	49.5615	-1.00587	Down
499903	Napb	66.1461	20.302	-1.70404	Down
113893	Sncb	87.6617	40.0126	-1.13149	Down
114636	Zyx	18.4964	40.8701	1.1438	Up
24421	Gsta3	48.5068	100.702	1.05384	Up
84586	Fgl2	2.56229	11.2111	2.12943	Up
362284	Phactr3	52.2635	20.7846	-1.33029	Down
309499	Myof	1.74297	6.59751	1.92037	Up
406167	Prrt1	39.9712	15.4368	-1.37258	Down
100361376	Kank2	3.49504	11.5346	1.72259	Up
293493	Fam57b	51.5814	21.6882	-1.24994	Down
140582	Ddit4l	3.84909	26.6686	2.79255	Up
306243	Cacna2d3	23.5396	9.17605	-1.35914	Down
24484	Igfbp3	21.9588	46.0749	1.06918	Up
292750	Plekhg2	4.87581	13.4874	1.4679	Up
113906	Hspb8	11.4024	33.9225	1.57291	Up
155423	Anxa7	19.1158	45.5697	1.25331	Up
50938	Cdon	11.2781	23.7982	1.07733	Up
305509	Adcy1	27.5219	11.7847	-1.22367	Down
64030	Kit	19.2339	7.44738	-1.36885	Down
299757	Nts	39.6607	6.74976	-2.5548	Down
84550	Slc24a2	12.7602	6.2064	-1.03982	Down
56817	Kcnip2	20.2754	5.77916	-1.8108	Down
298101	Col27a1	1.9994	7.72513	1.94999	Up
191573	Grin3a	10.2596	2.80117	-1.87287	Down
678743	Tll1	1.53219	7.34847	2.26185	Up
361364	Dok4	38.8148	13.5673	-1.51648	Down
84556	Rims1	16.4677	7.47475	-1.13954	Down
64828	B4galnt1	32.4635	12.994	-1.32097	Down
305434	Jakmip1	24.0881	8.26944	-1.54246	Down
309945	Arrdc3	16.2813	46.9306	1.52731	Up
361512	Ehd2	2.9934	15.5989	2.38159	Up
368044	Atp6v1g2	62.457	28.3628	-1.13886	Down
317183	Pcdh19	10.7029	2.98705	-1.84121	Down
315272	Ano6	8.05629	17.3723	1.1086	Up
117100	Slc6a7	9.2056	1.17829	-2.96581	Down
362377	Herc3	20.2218	9.8673	-1.03519	Down
361630	Tead1	14.718	39.8439	1.43678	Up
25584	F3	9.84915	29.7147	1.59311	Up
286895	Fam5b	18.8927	8.00525	-1.23881	Down
287561	Ccl7	2.13641	25.2995	3.56585	Up
362436	Gpr162	37.1632	18.3641	-1.01698	Down
362911	Mal2	29.5997	13.0261	-1.18418	Down
309255	Mtmr10	8.68723	19.038	1.13191	Up
303608	Ftsj3	17.1378	35.1799	1.03757	Up
54297	Rgs8	4.31239	13.4936	1.64572	Up
361069	Epb49	30.9662	13.7618	-1.17003	Down
85332	Prkcdbp	10.0726	37.9235	1.91266	Up
59323	Erbb4	7.9167	1.64255	-2.26896	Down
365395	Clcf1	0.208395	8.05688	5.27283	Up
302975	Syngr3	46.1479	16.4121	-1.49151	Down
311658	Nfatc2	1.18457	7.19367	2.60236	Up
114856	Dusp1	20.4528	5.48679	-1.89827	Down
59107	Ltbp1	3.06097	8.66335	1.50094	Up
29130	Syn3	19.0853	5.64958	-1.75625	Down
305242	Cdkl2	34.4031	14.6532	-1.23132	Down
360916	Tmem150c	21.936	8.45223	-1.3759	Down
314164	Lrfn5	15.9537	5.17751	-1.62356	Down
65161	Litaf	20.5886	43.9496	1.094	Up
691335	42253	38.1478	17.0871	-1.15869	Down
58948	Dlg3	22.0652	10.0715	-1.13149	Down
406864	Clic1	31.6082	68.8678	1.12353	Up
310764	Fam212b	6.44578	17.0969	1.4073	Up
303378	Slfn13	8.77561	20.6492	1.23451	Up
308444	Axl	11.2667	26.3992	1.22843	Up
309158	Tmem151a	26.8427	9.60864	-1.48212	Down
306071	Lcp1	13.942	28.0304	1.00755	Up
306844	Phactr1	37.2172	16.7497	-1.15184	Down
25445	Fosl1	3.24348	16.6418	2.3592	Up
298298	Dhcr24	60.6771	30.0149	-1.01547	Down
494320	Ccdc8	5.10951	14.6233	1.51701	Up
84030	Chn1	29.1418	12.2525	-1.25002	Down
171574	Dnm3	21.267	9.07814	-1.22815	Down
81813	Klf10	8.82247	21.5359	1.28749	Up
116744	Lpar1	3.67962	12.2683	1.73731	Up
81820	Doc2b	17.0903	3.86161	-2.1459	Down
362489	Runx1t1	20.2807	8.6539	-1.22869	Down
308843	Tsku	7.41734	20.2332	1.44775	Up
170840	Slc40a1	2.41453	9.9475	2.04259	Up
690374	Trim47	4.33654	16.1736	1.89903	Up
54349	Aox1	9.40429	19.6943	1.06639	Up
54227	Arpc1b	27.7726	57.0425	1.03838	Up
306771	Fbxo23	29.8213	10.4199	-1.517	Down
81672	Grm7	17.5443	7.03342	-1.3187	Down
366031	Crb2	3.93871	11.7592	1.57799	Up
29599	Atp2b3	12.6298	5.29227	-1.25487	Down
54276	Neurod2	40.6665	18.5514	-1.13231	Down
362329	Impdh1	34.3786	16.5383	-1.0557	Down
288080	Stxbp5l	12.6262	4.23642	-1.5755	Down
297801	Xkr4	17.3009	7.32241	-1.24046	Down
171571	Grip2	7.98481	2.52083	-1.66336	Down
60444	Kcnt1	1.20032	6.59528	2.45802	Up
64169	Necab1	37.681	12.8458	-1.55254	Down
81679	Jup	25.2627	12.5024	-1.01481	Down
494444	Cdkn2d	38.222	13.5105	-1.50033	Down
50594	Nbl1	21.5992	44.9433	1.05713	Up
303693	Mgat5b	20.1993	9.67608	-1.06181	Down
50545	Dpf1	36.4046	18.0057	-1.01567	Down
116508	Nrxn3	8.04454	2.92913	-1.45754	Down
25454	Gfra1	8.05779	18.2934	1.18287	Up
311055	Tanc1	3.657	9.27405	1.34254	Up
304592	Orai2	19.901	9.66515	-1.04197	Down
306349	Tmem59l	39.9549	16.7194	-1.25685	Down
498564	Itgbl1	14.4117	3.97927	-1.85667	Down
64543	Sec14l3	38.6355	16.6438	-1.21494	Down
81529	Pde1a	22.9136	8.5045	-1.4299	Down
84574	Tgfb1i1	4.78356	16.8046	1.8127	Up
25663	Il1r1	10.1408	26.8932	1.40707	Up
306147	Slitrk1	16.7085	7.63313	-1.13023	Down
310132	Osmr	3.61475	12.0477	1.73679	Up
317575	Smarca1	18.6037	8.6706	-1.10139	Down
498533	Fam167a	7.21284	16.7827	1.21834	Up
29502	Slc20a2	8.17397	17.9368	1.13381	Up
29380	Phlda1	8.81285	24.3036	1.46349	Up
365042	Rab32	5.66639	17.7895	1.65052	Up
361675	Cend1	30.1908	12.1063	-1.31836	Down
502727	RGD1563349	12.7023	6.16498	-1.04292	Down
25456	Glrb	29.8662	10.9237	-1.45106	Down
24660	Pmp22	16.8177	36.3833	1.1133	Up
293950	Morn4	43.3666	21.2253	-1.0308	Down
64356	Nrgn	20.3053	5.17059	-1.97346	Down
689576	Nkain3	29.2659	12.6605	-1.20888	Down
25501	Nxph1	15.7039	5.37605	-1.54651	Down
29501	Slc12a4	9.1667	18.9889	1.05068	Up
24598	Nos1	10.2767	4.01605	-1.35553	Down
29709	Gabrg2	49.277	23.6536	-1.05886	Down
367033	Zfp26	4.38812	9.45147	1.10694	Up
306748	Cxcl14	14.1167	32.891	1.22029	Up
289664	Ldb2	11.8889	2.5424	-2.22535	Down
24258	Chga	34.3911	16.2646	-1.0803	Down
245979	Lmo1	56.1967	23.521	-1.25654	Down
309186	Fermt3	5.52232	15.5876	1.49705	Up
85275	Mpp2	20.1027	7.70173	-1.38414	Down
170924	Abcc4	6.91113	14.468	1.06587	Up
288532	Mcm7	12.2678	26.3129	1.10089	Up
307395	Ablim3	22.3954	10.5294	-1.08877	Down
361244	RGD1307443	10.7282	4.14341	-1.37251	Down
296655	Stom	10.8992	26.7083	1.29306	Up
58979	Gng7	21.5011	10.0489	-1.09737	Down
363425	Cav2	9.58589	21.8222	1.18681	Up
25609	Tub	37.1003	16.8778	-1.1363	Down
307449	Mcc	3.73824	10.8819	1.5415	Up
25433	Hbegf	10.8689	27.9492	1.36261	Up
293650	Tcirg1	10.255	22.6695	1.14442	Up
246097	Fas	4.24318	13.0254	1.61811	Up
302993	Sox8	2.13346	8.06476	1.91843	Up
24329	Egfr	8.36381	16.7604	1.00282	Up
303772	Slc16a6	8.34311	21.1851	1.34439	Up
683630	Mat2b	15.4478	32.8947	1.09045	Up
315594	Oaf	17.3948	36.1412	1.05499	Up
117523	St8sia2	43.4732	18.441	-1.23721	Down
361714	Rasgrp2	20.7827	8.54202	-1.28273	Down
29593	Ckmt1b	19.1275	5.93744	-1.68774	Down
24962	Cth	3.41962	13.759	2.00847	Up
312538	Mcm2	8.64042	18.2792	1.08103	Up
365222	Lrfn1	23.6276	11.1313	-1.08585	Down
501164	Cdk5r2	24.3112	8.59044	-1.50082	Down
303407	Gdpd1	40.5357	19.0869	-1.08661	Down
65155	Alas1	9.99664	22.9523	1.19912	Up
29744	Sema6c	15.5291	6.82774	-1.18549	Down
499356	Blnk	4.13054	14.8227	1.84341	Up
316742	Tgif1	5.67707	19.4824	1.77895	Up
313211	Nipsnap3b	43.6854	19.0793	-1.19514	Down
117062	Hmga1	21.8931	79.1639	1.85437	Up
362238	Dusp15	9.4113	2.95078	-1.6733	Down
170538	Prkcd	4.99537	13.1905	1.40083	Up
288743	Sgsm1	10.2496	4.61744	-1.1504	Down
29629	Gria4	8.98114	3.34473	-1.42501	Down
498922	Cbln1	10.2792	2.81258	-1.86976	Down
297604	Ltbr	13.5973	28.1981	1.05228	Up
316067	Xylb	6.89424	15.3615	1.15585	Up
294708	Sgtb	26.1962	10.1	-1.375	Down
246274	Faim2	29.5879	12.5898	-1.23275	Down
81526	Nov	25.6817	9.87707	-1.37859	Down
25066	PVR	3.06283	11.8187	1.94813	Up
29643	Sv2c	3.58831	11.142	1.63463	Up
303008	Rhbdf1	8.73715	18.5723	1.08792	Up
296560	Uap1l1	5.9035	14.5197	1.29837	Up
114117	Gng3	54.0444	26.9393	-1.00443	Down
84573	Otof	6.0865	2.55842	-1.25036	Down
314462	Trmt61a	6.16074	17.4436	1.50152	Up
301388	Mfsd6	10.7068	4.96024	-1.11005	Down
360814	Rasal1	10.7555	3.99232	-1.42978	Down
246266	Aspg	0.868481	5.79239	2.73759	Up
291610	Spry4	5.53081	11.5248	1.05918	Up
362325	Mdfic	5.51251	12.817	1.21728	Up
56827	Cacna1i	7.1	3.18081	-1.15843	Down
314910	Nab2	4.36838	11.1024	1.3457	Up
311184	C1qtnf4	29.4899	12.0254	-1.29414	Down
291406	Zfp516	2.5941	8.03761	1.63153	Up
362298	Actr3b	25.4354	10.1535	-1.32486	Down
29177	Hpca	37.7414	18.7644	-1.00815	Down
29347	Faah	16.513	8.21993	-1.0064	Down
306404	Spock3	8.56789	2.71838	-1.65619	Down
25420	Cryab	11.7916	37.4201	1.66606	Up
497926	Shisa6	25.479	10.5807	-1.26788	Down
310630	Sema4a	11.6215	4.6312	-1.32733	Down
25202	Gucy1b3	14.2327	6.39433	-1.15435	Down
393092	Pcdhac2	10.1328	4.97075	-1.0275	Down
303678	Caskin2	3.71541	8.59526	1.21002	Up
295645	Slc4a10	10.2652	4.1486	-1.30707	Down
303901	Sema5b	4.68312	10.9696	1.22797	Up
315732	Uaca	4.07154	9.39075	1.20567	Up
679272	42072	30.8057	14.7648	-1.06103	Down
171339	Dnah1	1.72783	3.69832	1.09791	Up
685826	Rprml	35.3394	14.1389	-1.32161	Down
361096	Zic2	7.50006	16.1334	1.10508	Up
297480	Foxp1	12.336	4.3079	-1.51782	Down
300758	Celf6	17.5311	6.34493	-1.46624	Down
501854	Rab7b	4.23631	11.7986	1.47773	Up
294883	Ralyl	19.7949	7.15394	-1.46832	Down
498546	Serp2	35.5819	14.1385	-1.33151	Down
54301	Slc14a1	16.4198	34.6226	1.07628	Up
94202	Ptprr	10.3806	4.30113	-1.2711	Down
315994	Mapkapk3	5.62912	13.7204	1.28534	Up
293524	Bag3	5.35474	13.8647	1.37252	Up
315722	Adpgk	9.39731	19.4233	1.04747	Up
305064	Ptpn14	1.8391	5.83802	1.66648	Up
360857	Rgs16	3.85866	23.0414	2.57806	Up
24681	Prkcg	16.7495	8.29702	-1.01345	Down
25164	Cdkn2b	1.5999	7.3105	2.19199	Up
114513	Rasgrf2	8.57526	3.23036	-1.40848	Down
300218	Tuba1c	9.16308	22.3751	1.28799	Up
25631	Smad3	2.15639	5.84068	1.43752	Up
317580	Rab33a	27.0308	9.35741	-1.53042	Down
294706	Cd180	2.82196	9.04615	1.68061	Up
84468	Chst3	3.43952	13.2655	1.9474	Up
65204	Cnn1	0.65882	6.91364	3.39149	Up
83612	Slc32a1	11.2131	3.92457	-1.51458	Down
361437	Dbndd1	17.261	6.50237	-1.40848	Down
310483	Mlf1	11.6947	29.132	1.31675	Up
445541	Repin1	8.13815	19.7301	1.27762	Up
286908	Pdlim7	12.3584	26.1179	1.07954	Up
114002	Ndst2	5.32406	11.0455	1.05286	Up
24699	Ptprc	4.70527	9.51147	1.01539	Up
25644	Bmp6	12.1772	26.6103	1.1278	Up
316638	Sned1	1.86142	5.00425	1.42675	Up
313785	Icam5	12.0344	5.29933	-1.18328	Down
64032	Ctgf	3.94243	11.0939	1.4926	Up
54278	Nr4a2	11.485	4.44041	-1.37098	Down
305827	Wdhd1	3.30734	7.92292	1.26036	Up
308602	Tmem86a	3.62285	11.9472	1.72147	Up
296313	Myl9	6.25517	20.6872	1.72562	Up
679532	Elovl1	8.53133	21.0197	1.3009	Up
305494	Aebp1	5.91707	12.0753	1.0291	Up
140729	Cacng8	33.2871	15.6407	-1.08966	Down
171088	Inpp5j	5.87199	1.67545	-1.8093	Down
311742	Cdca7	2.44845	8.37323	1.77392	Up
24629	Pdgfrb	4.33972	8.73484	1.00918	Up
310405	Maml3	1.17284	4.78191	2.02757	Up
360202	Ston1	3.1859	8.60977	1.43428	Up
295062	Wwtr1	7.91897	19.7161	1.31599	Up
81733	Nell1	10.925	4.47869	-1.28648	Down
79049	Secisbp2	4.68269	10.8059	1.20641	Up
306247	Il17rb	0.63491	5.06495	2.99592	Up
300438	Ldlr	14.5329	7.03513	-1.04668	Down
363465	Pir	9.24617	21.8109	1.23812	Up
24795	Serpina3n	0.812626	5.48823	2.75568	Up
24184	Ak2	12.7107	25.9789	1.03129	Up
691337	Stk38l	6.63344	14.946	1.17193	Up
305166	Agpat9	3.33362	10.5165	1.65749	Up
363972	Dpp10	11.3929	4.31239	-1.40158	Down
25507	Pcsk6	3.5287	8.1709	1.21136	Up
311169	Rtn4rl2	32.7137	15.7553	-1.05406	Down
114245	Hcn3	11.0692	4.06138	-1.44651	Down
58844	Grb14	14.1716	5.41919	-1.38685	Down
494339	Zfp799	3.31431	7.56648	1.19092	Up
25112	Gadd45a	7.48648	20.5276	1.4552	Up
497942	Cxcl16	8.52787	19.6001	1.2006	Up
24471	Hspb1	9.16965	27.8001	1.60015	Up
50646	Ptk2b	10.4079	4.94337	-1.07411	Down
291129	Nrsn1	18.954	7.20583	-1.39527	Down
25084	Il4r	3.02089	7.78086	1.36495	Up
306128	Cln5	4.45442	11.1693	1.32623	Up
298699	Ppan	11.4018	23.9948	1.07346	Up
499528	Ccno	4.58869	11.6113	1.33937	Up
291699	Stard4	8.02283	2.65401	-1.59594	Down
362871	Elk3	4.23696	9.33426	1.13951	Up
25059	Hk2	3.70158	8.66972	1.22784	Up
315599	Nlrx1	3.53437	8.47272	1.26137	Up
292406	Thbs2	2.42943	5.61522	1.20872	Up
679921	Vasn	3.57891	9.38313	1.39055	Up
361226	Cd83	5.64891	13.7384	1.28217	Up
117524	Ccnf	1.88087	5.95356	1.66235	Up
289419	Nuak2	3.88131	9.60514	1.30726	Up
353252	Rdh10	4.94452	16.8254	1.76674	Up
24482	Igf1	4.39114	12.2444	1.47945	Up
291885	Mcm5	4.56936	11.1606	1.28835	Up
287745	Plcd3	1.17962	4.89633	2.05338	Up
367620	MGC116197	24.9051	11.5071	-1.11391	Down
362691	Tmem178a	16.6561	6.75057	-1.30297	Down
257646	Frmd6	3.3724	7.40123	1.13399	Up
287408	Myh1	0.673836	2.56023	1.9258	Up
64537	Hpse	0.666716	3.6088	2.43637	Up
117064	Vip	3.97098	0.100453	-5.3049	Down
24499	Il6r	3.50222	7.60581	1.11883	Up
685433	Evi2a	2.32323	9.82306	2.08004	Up
298521	Grik3	4.54776	9.7331	1.09774	Up
25451	Gabrb2	13.0322	4.06786	-1.67974	Down
66030	Synpr	15.0325	5.66027	-1.40915	Down
290212	Efs	6.48612	13.8742	1.09698	Up
59086	Tgfb1	5.93307	15.7841	1.41162	Up
686323	LOC686323	8.06038	18.0142	1.16022	Up
29256	Oprl1	6.23113	1.99531	-1.64288	Down
29205	Syngr1	41.627	20.2656	-1.03849	Down
25458	Gss	7.90455	17.3084	1.13071	Up
24925	Adrb1	1.51189	7.94554	2.39379	Up
689613	Mtmr11	4.76617	10.8817	1.19101	Up
64627	Hist1h4b	7.54476	19.0389	1.3354	Up
54133	Pdlim1	5.25883	14.8621	1.49882	Up
316273	Mcm3	4.65922	10.4425	1.1643	Up
310838	Bcar3	5.43227	11.099	1.0308	Up
314855	Cpm	0.994228	3.18613	1.68016	Up
289388	G0s2	7.66621	23.7127	1.62907	Up
361882	Arhgef28	5.14859	2.36825	-1.12036	Down
316101	Limd1	4.63567	9.37492	1.01603	Up
288016	Leprel1	0.0103183	2.04161	7.62836	Up
192110	Pou3f1	5.01364	1.39575	-1.84482	Down
288161	B3galt5	4.36926	1.69532	-1.36583	Down
363989	Phlda3	11.4428	23.4593	1.03572	Up
313722	Spsb1	5.29392	14.5327	1.45689	Up
294790	Skp2	4.70234	10.2648	1.12625	Up
499702	Synpo2	1.52281	4.5005	1.56335	Up
316842	Metrnl	3.92648	12.3227	1.65001	Up
58949	Ptafr	3.85159	8.59283	1.15768	Up
361925	Actl6a	8.70606	18.3814	1.07815	Up
299612	RGD1359127	5.8907	14.5068	1.30022	Up
317224	Fndc3c1	0.641228	2.70531	2.07689	Up
25731	Syt3	10.9165	4.31972	-1.3375	Down
117088	Adarb2	4.24682	0.952411	-2.15673	Down
366064	B3galt1	10.5253	4.71674	-1.158	Down
302378	Lpar4	1.94865	5.07324	1.38043	Up
690899	MGC112715	6.60607	14.7205	1.15596	Up
498398	Selm	46.11	22.0744	-1.0627	Down
65031	Doc2a	14.3659	5.44179	-1.4005	Down
499302	Gal3st3	13.7784	6.45574	-1.09376	Down
500573	Tmco4	2.29193	6.4568	1.49425	Up
499772	Ier5l	1.8182	7.46242	2.03713	Up
500413	Triqk	11.1678	3.74948	-1.57458	Down
554353	Gpr34	5.59336	15.1249	1.43514	Up
29660	Pnck	15.6333	6.72139	-1.21779	Down
293186	Lyve1	0.239667	2.27123	3.24437	Up
685169	Fam163b	10.9174	3.20369	-1.76882	Down
299756	Mgat4c	5.19383	1.42495	-1.86589	Down
295283	Ankrd34a	4.78603	1.36819	-1.80656	Down
297969	Rars2	6.43821	14.2933	1.15061	Up
171070	Ptpn21	1.72848	4.16456	1.26866	Up
367304	Ap1s3	1.48653	5.29171	1.83179	Up
312451	Tcf7l1	5.47327	11.3433	1.05137	Up
360634	Plekhh3	3.36494	7.94002	1.23856	Up
316519	Slc11a1	2.36259	7.49586	1.66572	Up
494338	Trim25	4.318	9.96824	1.20697	Up
25153	Mas1	10.3609	4.13249	-1.32606	Down
58968	Acan	0.674398	2.14759	1.67105	Up
116636	Eif4ebp1	18.458	37.3132	1.01544	Up
293738	Ccdc86	12.2669	26.5741	1.11525	Up
29361	Sox10	2.39874	6.31701	1.39697	Up
246172	Nexn	1.32458	5.55665	2.06868	Up
246296	Lrrc15	0.964204	5.16821	2.42225	Up
94174	Tinagl1	0.77792	4.53116	2.54219	Up
499419	RGD1564149	2.21861	8.10324	1.86885	Up
89823	Trpc6	3.00707	7.45688	1.31021	Up
24380	Gad2	12.7659	5.6882	-1.16625	Down
310833	Arhgap29	2.43518	5.67603	1.22085	Up
60350	Cd14	5.24794	13.0099	1.30979	Up
29540	Hsd17b7	13.6157	5.85534	-1.21745	Down
316578	Slc16a14	6.24493	12.9157	1.04836	Up
25261	Id1	10.3424	24.2612	1.23008	Up
170630	Fgf12	38.055	18.0455	-1.07645	Down
59329	Sik1	9.57307	4.34583	-1.13935	Down
282581	Fzd6	1.62362	4.30333	1.40624	Up
501043	Il20rb	0.511729	5.44493	3.41146	Up
497958	Gemin4	4.38492	8.8829	1.01848	Up
316602	Hjurp	2.24846	6.09155	1.43787	Up
298504	Mfsd2a	2.54672	7.37098	1.53322	Up
361142	Galntl6	5.11705	1.15218	-2.15095	Down
362696	Ttc7a	1.97278	4.72348	1.25962	Up
498089	Dtx3l	2.85422	5.90231	1.04818	Up
24835	Tnf	0.116798	2.82794	4.59767	Up
24337	Erbb2	2.87095	5.93071	1.04668	Up
289997	Dlgap5	4.27995	9.21996	1.10717	Up
316129	Uhrf1	4.38984	9.64875	1.13617	Up
100910940	LOC100910940	2.8296	8.72925	1.62526	Up
304984	Ccdc19	7.83429	15.87	1.01843	Up
25041	P2rx6	6.16007	12.4779	1.01836	Up
305234	Stbd1	1.57318	5.8061	1.88389	Up
682445	Ccdc28b	28.4744	12.7307	-1.16135	Down
308099	Fndc1	0.521716	2.03988	1.96714	Up
297383	Rtkn	3.34043	7.91871	1.24523	Up
64026	Casp7	4.35281	9.8459	1.17758	Up
29704	Pacsin1	11.9062	4.81824	-1.30513	Down
64512	Fzd2	5.93844	12.7977	1.10773	Up
286921	Akr1b8	0.44646	5.39845	3.59594	Up
362842	Syde1	2.30358	6.60555	1.5198	Up
302248	Nid2	2.5804	5.40122	1.06569	Up
294286	Kifc1	3.15848	7.88521	1.31992	Up
364420	Tnfrsf10b	1.68329	5.68492	1.75586	Up
293561	Rnf152	4.76994	2.3016	-1.05133	Down
297339	Capg	7.84867	16.6035	1.08097	Up
294071	Hells	2.65447	6.28257	1.24293	Up
306327	Tmem38a	12.5261	5.14335	-1.28415	Down
246755	Bcas1	4.45637	9.3775	1.07333	Up
58838	Sh2b3	3.79485	7.60412	1.00274	Up
300219	Troap	1.75771	5.60505	1.67303	Up
170913	Abcb1a	0.0199957	0.817314	5.35313	Up
287938	Ydjc	18.0618	8.20364	-1.13861	Down
64515	Cdc20	6.51434	13.7988	1.08286	Up
81633	Acta2	4.01193	10.9717	1.45142	Up
54323	Arc	1.12913	3.83214	1.76293	Up
289338	Disp1	2.70237	5.43469	1.00797	Up
304608	Mmp19	6.31091	12.9524	1.0373	Up
140933	Trpc5	4.27757	1.34164	-1.67279	Down
301121	Rfx2	3.7332	7.82432	1.06755	Up
361383	Cd97	2.45812	5.99545	1.28631	Up
114494	Ccna2	7.20384	14.8112	1.03985	Up
364206	Plek	4.73138	11.2973	1.25564	Up
365864	Tuft1	3.26952	7.8408	1.26192	Up
60582	Il1rn	1.15412	4.78114	2.05056	Up
309387	Cnnm1	4.81597	9.6796	1.00712	Up
362886	Rassf3	2.65013	6.10433	1.20377	Up
498638	Msr1	3.26592	9.7335	1.57547	Up
499709	Gar1	8.90296	18.3023	1.03967	Up
297592	Spsb2	3.74247	10.8759	1.53907	Up
29220	Thbs4	0.909947	3.27283	1.84668	Up
25667	Bmp3	1.31252	4.78989	1.86765	Up
289711	Evc2	2.1741	4.95702	1.18905	Up
362171	Prr5l	1.66795	5.11734	1.61732	Up
84012	Slc1a6	5.01649	1.33788	-1.90673	Down
84390	Hcn1	9.51145	4.75152	-1.00127	Down
315434	Ankrd49	5.61572	11.5309	1.03796	Up
299737	Ntn4	3.56731	8.61917	1.27271	Up
360958	Ablim2	7.38433	3.20972	-1.20202	Down
24617	Serpine1	0.475976	2.46997	2.37554	Up
24412	Grin2d	2.75594	0.992521	-1.47337	Down
296653	Phf19	1.06605	3.28314	1.6228	Up
308387	Npas1	6.17937	1.95795	-1.65812	Down
308430	Zfp575	14.0247	5.4093	-1.37445	Down
59266	Hcn4	6.47531	3.20371	-1.0152	Down
78969	Trib1	2.38554	6.8545	1.52274	Up
171101	Grp	10.1531	2.44	-2.05697	Down
299730	Nedd1	2.10866	5.11637	1.27879	Up
303875	Lrrc33	2.0746	5.71345	1.46153	Up
498154	LOC498154	7.99797	16.4837	1.04334	Up
114483	Cdk6	4.21147	10.717	1.3475	Up
308692	Peg12	0.936384	3.62476	1.95271	Up
266773	Zfp709	4.11089	8.55279	1.05694	Up
25136	Gfra2	5.5587	2.12592	-1.38666	Down
293669	Cd248	2.55419	6.40977	1.3274	Up
364630	Thsd1	0.989766	2.9492	1.57516	Up
313235	Coro2a	6.84688	2.47578	-1.46756	Down
171493	Osgin1	1.77794	5.31497	1.57985	Up
64566	Wnt5a	4.6274	10.2596	1.1487	Up
85497	Klf15	2.50506	6.38619	1.35011	Up
314332	Tmem63c	6.97068	3.4659	-1.00807	Down
246767	Cyp4x1	8.56546	2.9621	-1.53191	Down
363909	Caln1	16.7018	5.8412	-1.51567	Down
308322	Zim1	2.49247	5.67505	1.18706	Up
63878	Stc2	3.95158	12.4863	1.65985	Up
500563	Fam110d	9.20567	2.85695	-1.68804	Down
302934	Ppl	0.443108	1.57219	1.82704	Up
296344	Mybl2	2.73516	5.81425	1.08797	Up
289007	Thsd7b	4.68275	2.31413	-1.01689	Down
360467	Tvp23a	13.5248	5.78228	-1.2259	Down
365962	Slc44a5	11.5811	5.65452	-1.0343	Down
25060	Hk3	0.911308	3.21991	1.82101	Up
100361818	Nfatc1	2.42602	5.14596	1.08485	Up
80977	Syt13	10.0557	3.56404	-1.49643	Down
25102	Chrna5	4.16912	1.45006	-1.52362	Down
362464	Arntl2	0.907008	4.01765	2.14716	Up
156767	Tnfrsf1b	3.1082	6.78069	1.12535	Up
364018	Ncf2	3.3897	8.92213	1.39623	Up
64636	Ntsr2	7.24689	14.7911	1.02929	Up
81656	Dpyd	3.56052	1.44195	-1.30406	Down
363517	Plxnb3	0.405666	1.50446	1.89088	Up
310695	Kirrel	4.24006	8.89601	1.06908	Up
114638	Hps1	4.03659	8.31023	1.04175	Up
29559	Grik1	2.2552	0.500508	-2.17179	Down
364837	Gypc	2.44068	6.34844	1.37912	Up
291403	Zadh2	1.9008	4.63151	1.28487	Up
297386	Slc4a5	1.40955	3.72291	1.40119	Up
100365921	LOC100365921	4.58341	10.8032	1.23696	Up
294289	Zbtb9	2.051	5.18322	1.33752	Up
25280	St8sia1	11.2105	4.77436	-1.23148	Down
298546	Zfp593	4.5951	9.82577	1.09647	Up
84031	Chn2	18.5494	8.85559	-1.06671	Down
361112	Vstm4	3.47299	7.94493	1.19386	Up
363578	Havcr2	0.606161	2.66424	2.13595	Up
116487	Tgfbi	1.27899	3.94821	1.62619	Up
315675	Gldn	0.244666	2.02772	3.05097	Up
252892	Lgi1	13.3889	6.64976	-1.00966	Down
311562	Necab3	9.85467	4.35687	-1.17752	Down
353227	Zbtb16	4.93449	1.67954	-1.55484	Down
313471	Dmrta2	3.30236	6.90418	1.06397	Up
314386	Gpr68	1.67625	4.34758	1.37498	Up
499781	LOC499781	0.981724	4.2548	2.1157	Up
308911	Rrp8	2.80979	6.9173	1.29975	Up
292071	Cdt1	2.43107	6.15166	1.33938	Up
246273	Trib3	1.06563	4.8148	2.17577	Up
309729	Rtkn2	0.940975	2.65641	1.49725	Up
114505	Klf4	8.76913	4.30879	-1.02515	Down
24530	Lcat	7.30634	14.9744	1.03528	Up
299636	Tle2	8.80429	4.38915	-1.00427	Down
500973	Slc37a2	1.74886	5.91902	1.75895	Up
291964	Fhod1	0.948573	2.82534	1.57459	Up
297846	Cntnap5c	3.59576	1.46641	-1.29401	Down
297783	Mybl1	2.09586	4.63979	1.14652	Up
362955	Nol12	6.41399	15.2559	1.25007	Up
690349	LOC690349	14.8329	30.7707	1.05276	Up
315696	Snx33	2.50726	5.09864	1.024	Up
298655	H6pd	1.80917	3.84954	1.08936	Up
312052	Steap2	2.07431	4.65945	1.16753	Up
315330	Espl1	1.26482	2.67561	1.08094	Up
304577	Ung	2.84138	7.10708	1.32266	Up
81505	Emp3	3.04112	10.9626	1.84992	Up
310540	Fam198b	1.56228	3.79856	1.28179	Up
25515	Plk1	3.47371	7.5967	1.1289	Up
64037	Slc22a4	1.8216	4.98669	1.45288	Up
307767	Frem3	0.0560191	0.598933	3.4184	Up
312846	Rassf8	3.86791	9.46488	1.29103	Up
362485	Ccne2	3.09194	6.32966	1.03362	Up
362211	Mall	0.0273057	1.56397	5.83987	Up
303130	Fstl4	1.93638	4.74476	1.29297	Up
84583	Rgs2	10.3912	23.1778	1.15738	Up
287564	Tmem132e	3.99147	1.83382	-1.12207	Down
396527	Ugt1a2	0.0440406	1.3415	4.92887	Up
293056	Cpeb1	2.56187	5.8066	1.1805	Up
291328	Slc39a12	1.29103	4.07975	1.65996	Up
171100	Angptl2	2.55744	6.21433	1.2809	Up
309139	Tpcn2	2.7547	5.87996	1.09391	Up
360824	Wscd2	5.12182	1.69524	-1.59517	Down
689978	Nrsn2	4.86622	1.18915	-2.03287	Down
362279	Pard6b	1.61506	3.94002	1.28661	Up
313156	Lingo2	6.05484	2.91289	-1.05564	Down
171581	Rhov	10.7799	5.31839	-1.01929	Down
266976	Rims4	22.6837	11.1146	-1.0292	Down
291388	Cbln2	3.81064	1.23675	-1.62348	Down
313782	Fbxl12	1.98214	5.46009	1.46186	Up
296708	Olfml2a	0.919986	2.26958	1.30274	Up
60324	Synpo	3.09021	6.45537	1.06279	Up
300985	Parp3	4.35052	8.78327	1.01357	Up
65048	Fat2	0.162394	0.549623	1.75895	Up
29735	Slc16a7	8.30038	4.0511	-1.03486	Down
170929	Bcl2a1	4.0521	12.6227	1.63928	Up
301506	Fsd1	17.2496	7.59408	-1.18362	Down
113959	C5ar1	2.55749	6.55702	1.35831	Up
308787	Adamtsl3	1.00308	2.15977	1.10644	Up
360548	Tnfsf12	2.35983	6.4611	1.4531	Up
259242	Wipf3	3.17548	1.38866	-1.19328	Down
315174	Scube1	4.23769	2.1006	-1.01248	Down
314618	Hmha1	2.27244	4.58137	1.01154	Up
59106	Ltbp2	1.36705	2.75605	1.01154	Up
304078	Cbr3	3.83595	9.69208	1.33722	Up
301227	Trem2	2.59709	7.71468	1.57071	Up
305431	Stk32b	9.71341	3.97612	-1.28862	Down
500826	Galnt4	1.50087	4.02771	1.42416	Up
56822	Cd86	5.1508	12.6067	1.29132	Up
303113	Phf15	1.76186	4.33159	1.2978	Up
246776	Filip1	2.50022	0.969775	-1.36633	Down
360559	Fam64a	2.63358	6.9513	1.40026	Up
60338	Fxyd5	3.09858	9.26677	1.58046	Up
294343	Zfp280b	1.28413	2.83339	1.14174	Up
307126	Mcm10	1.96663	4.08305	1.05392	Up
84018	Synj2	1.72515	3.45608	1.00241	Up
689197	Kin	4.94006	10.6381	1.10664	Up
294074	Cep55	1.52881	4.07325	1.41377	Up
310743	Olfml3	3.34841	7.58676	1.18001	Up
312477	Dok1	1.03734	3.81014	1.87696	Up
309295	Ikbkg	4.13477	9.81248	1.24681	Up
84492	Tec	1.70342	4.21669	1.30768	Up
25245	Bdkrb2	0.904668	2.40831	1.41256	Up
295458	Bdh2	5.88046	12.6249	1.10227	Up
691774	Lpar6	2.29645	5.80391	1.33762	Up
25353	Spp1	1.06516	4.11273	1.94903	Up
361898	Ankrd55	2.62265	0.835728	-1.64992	Down
393086	Pcdha2	2.60669	1.18365	-1.13897	Down
366894	Trhde	1.34988	0.480104	-1.49141	Down
315761	Cilp	0.572369	1.82543	1.67322	Up
309380	Loxl4	0.578529	1.90896	1.72232	Up
25229	Chrm1	3.34808	0.612017	-2.45169	Down
302562	Plp2	3.9255	9.76441	1.31465	Up
299266	Asb2	2.92184	6.06511	1.05366	Up
315911	Rnf128	7.70607	3.56979	-1.11016	Down
302022	LOC302022	3.35376	8.09388	1.27105	Up
312492	Dysf	0.495011	1.39225	1.49189	Up
64466	Cited1	2.96234	8.9904	1.60165	Up
246766	Ggta1p	4.8477	10.1321	1.06356	Up
290224	Emc9	6.87884	1.73018	-1.99125	Down
310621	Iqgap3	1.28355	2.63351	1.03685	Up
306860	Gcnt2	0.719291	2.05368	1.51356	Up
308762	Ttll13	0.863565	2.4712	1.51684	Up
292594	Lilrb4	1.62488	5.67753	1.80493	Up
362893	Arhgap9	1.30101	3.57846	1.45971	Up
298227	Mtap	5.10515	11.1537	1.12749	Up
289468	Fam175a	2.5232	6.47584	1.35981	Up
295248	Zbtb7b	3.55105	7.85434	1.14524	Up
84347	Cacng2	13.6077	6.68611	-1.02519	Down
140587	Sox5l1	4.76846	2.21411	-1.10679	Down
685504	Clgn	2.72942	0.755712	-1.85268	Down
296219	Nxt1	4.92036	11.9657	1.28207	Up
25026	Adm	1.90682	5.60787	1.55628	Up
25050	Camk4	7.7318	3.67025	-1.07492	Down
24175	Adra2c	7.34267	3.3115	-1.14882	Down
311655	Mocs3	3.54186	7.32457	1.04824	Up
25717	Tgfb3	2.20059	4.82818	1.13359	Up
311423	Slc4a11	1.05359	2.86115	1.44128	Up
290350	Loxl2	2.88697	5.8343	1.01501	Up
246153	Kcnc2	1.36653	0.242762	-2.4929	Down
25626	Krt8	3.93785	8.21679	1.06117	Up
29569	Pcolce	3.61406	7.95835	1.13885	Up
292935	Htatip2	1.52108	5.09733	1.74465	Up
170908	Tesk2	1.01107	2.76286	1.45027	Up
690606	Mansc1	3.4208	8.22399	1.26551	Up
310552	Sfrp2	3.65569	7.38325	1.01411	Up
366492	Epha2	0.522697	1.69857	1.70028	Up
81755	Rab3b	11.2204	5.2449	-1.09714	Down
114705	Rgs14	3.19306	1.23123	-1.37484	Down
305441	Sh3tc1	0.729554	1.9875	1.44587	Up
294273	RT1-DMb	5.56035	11.1923	1.00926	Up
685679	Nme4	2.8777	8.52032	1.56599	Up
24615	S100a4	10.9465	24.3825	1.15537	Up
312790	Gprc5a	0.105858	1.32288	3.64347	Up
60564	Syt9	6.28009	2.48657	-1.33663	Down
305000	Exo1	0.384535	1.27232	1.72627	Up
170520	Cygb	5.39135	2.38736	-1.17523	Down
394266	Gjb2	0.433161	1.94073	2.16362	Up
24651	Pklr	1.58466	0.342339	-2.21068	Down
363634	Kctd11	0.4325	2.06236	2.25352	Up
63851	Fgf14	7.94508	2.24085	-1.82602	Down
289201	Lmx1a	1.44658	3.33627	1.20559	Up
25679	Itpr3	0.271302	0.812639	1.58272	Up
303824	Igf2bp2	1.05876	2.62216	1.30838	Up
300834	Wdr72	0.0937589	0.878754	3.22843	Up
502715	Lrrc17	2.83046	6.05621	1.09738	Up
500516	RGD1559493	0.0625755	1.21208	4.27574	Up
362910	Samd12	6.73918	1.79386	-1.9095	Down
156826	Eya2	0.740744	3.0856	2.05851	Up
64357	Cd200r1	1.92733	6.36014	1.72246	Up
361612	P4ha3	2.10688	5.37704	1.3517	Up
306000	Slc25a37	1.32055	4.14159	1.64905	Up
64576	Ptprv	1.09898	2.3266	1.08206	Up
500246	Arhgap25	1.9057	3.92404	1.04202	Up
287357	Wnt9a	0.966885	2.53647	1.39141	Up
293625	Pidd	1.25336	2.98892	1.25382	Up
291936	Hhip	3.35243	1.28145	-1.38744	Down
294011	Sfxn2	1.27234	3.58601	1.49489	Up
363783	Zdhhc23	5.44982	2.39167	-1.18819	Down
64513	Pawr	2.34458	5.24586	1.16185	Up
292874	RGD1309036	6.34681	2.26002	-1.4897	Down
303907	Wdr5b	1.52955	4.17955	1.45024	Up
307805	Cenpt	2.84972	6.43498	1.17512	Up
65049	Megf6	0.932032	2.05731	1.14231	Up
315597	Mfrp	1.9309	4.47965	1.21411	Up
50872	Hpcal4	20.2833	9.94241	-1.02863	Down
305340	Rbm47	0.603007	2.24118	1.89401	Up
289734	Smtn	2.01089	4.07966	1.02061	Up
498185	Slc24a6	2.54254	5.10505	1.00565	Up
288979	C1ql2	0.516888	3.49883	2.75895	Up
317252	Ercc6l	1.08987	2.52644	1.21295	Up
298377	Selrc1	1.55538	3.60762	1.21378	Up
500832	Bbs10	1.93935	4.23157	1.12562	Up
498999	Ahrr	1.42196	2.85233	1.00426	Up
25703	Rbp4	5.14936	11.5761	1.16869	Up
308584	Plekha4	1.5649	3.57621	1.19236	Up
292138	Eno4	1.42056	3.52128	1.30964	Up
114523	Ntn1	2.38834	5.48311	1.19899	Up
361493	Lilrb3l	2.28596	5.06634	1.14814	Up
259171	Dclre1c	2.85942	5.84875	1.03241	Up
501647	Fam122b	1.00305	2.40587	1.26216	Up
312688	Usp18	1.75172	4.67062	1.41484	Up
767613	Gpr17	1.30393	4.87836	1.90353	Up
305984	Cdca2	1.49251	3.16482	1.08439	Up
300713	Slc35f2	3.77221	1.58805	-1.24815	Down
114587	Dlk1	0.992876	3.4688	1.80475	Up
116740	B3gnt5	1.34589	2.81537	1.06477	Up
311570	Myh7b	0.80793	1.76687	1.1289	Up
84426	Wnt4	7.62688	3.21937	-1.24431	Down
171178	Adh7	0.553207	2.22927	2.01068	Up
310670	Adamtsl4	1.41415	2.90853	1.04036	Up
360580	Dusp14	4.54509	9.18578	1.01509	Up
300886	Mthfs	1.84148	3.94601	1.09953	Up
300994	Ifrd2	2.32967	5.16355	1.14824	Up
24307	Cyp4b1	0.692711	2.55155	1.88105	Up
362505	Ccl27	13.0532	6.08935	-1.10004	Down
309837	Adamts14	0.564518	1.71284	1.6013	Up
288242	Chaf1b	2.26422	5.05646	1.15911	Up
366593	Dus4l	2.63745	5.73266	1.12006	Up
297738	Steap1	2.5656	6.51914	1.34539	Up
311821	Agpat2	0.529672	3.58536	2.75895	Up
308543	Plekhf1	0.933441	3.30846	1.82553	Up
314323	Flvcr2	0.61485	1.80921	1.55705	Up
301333	Ptpn18	1.80835	4.99046	1.4645	Up
81503	Cxcl1	1.16653	4.69359	2.00847	Up
296368	Ube2c	6.52058	13.9507	1.09726	Up
25349	Scn2b	12.9779	6.22864	-1.05906	Down
302811	Elf4	1.51924	3.58333	1.23795	Up
313582	Fhl3	2.40065	6.51444	1.44022	Up
294806	C1qtnf3	2.3493	5.15612	1.13406	Up
259243	Kcnip4	2.15916	0.278578	-2.95432	Down
303684	Trim65	2.13039	4.70829	1.14408	Up
296564	Fut7	1.22442	3.29809	1.42953	Up
290308	Dleu7	2.37132	0.545403	-2.1203	Down
300034	Tigd5	2.01296	4.23286	1.07231	Up
116779	Pcdha12	2.09705	1.00642	-1.05912	Down
365345	Cyb5r2	1.93532	5.15263	1.41274	Up
83817	Ache	2.88499	0.968359	-1.57495	Down
366274	Ntsr1	2.0486	0.810409	-1.33792	Down
309790	Msl3l2	3.59115	7.41126	1.04527	Up
296098	Lcmt2	1.81	4.15157	1.19767	Up
313507	Tal1	0.659162	1.69522	1.36276	Up
56816	Park2	4.44091	1.67277	-1.40862	Down
316432	Ica1l	8.66183	4.23563	-1.0321	Down
246240	Ripk3	1.46678	3.70416	1.33649	Up
316342	Lipt1	0.26859	1.29597	2.27056	Up
24241	Calca	0.198827	2.27762	3.51794	Up
361344	Mppe1	2.12745	4.48611	1.07634	Up
298376	Gpx7	5.18771	10.6561	1.03852	Up
24947	Gabra3	6.09538	2.94404	-1.04992	Down
303566	LOC303566	0.538604	1.82529	1.76083	Up
316557	Rhbdd1	2.56863	6.08976	1.24538	Up
29337	Plcg2	1.1229	2.37437	1.08031	Up
290963	Npepo	1.15562	2.94059	1.34744	Up
306279	Arhgap22	1.20433	3.19691	1.40845	Up
300057	Recql4	1.44205	2.91044	1.01311	Up
316214	Tfeb	0.99981	2.74292	1.45599	Up
365871	RGD1566380	3.78652	1.23	-1.62221	Down
310780	Gpr61	3.0714	1.47741	-1.05583	Down
445415	S100a11	17.9955	36.5305	1.02147	Up
140928	Pde11a	1.48842	0.541276	-1.45934	Down
54238	Cdkn2c	3.79049	7.59648	1.00295	Up
314587	Zfp472	2.19138	4.63699	1.08135	Up
54223	Adcy4	0.558303	1.63242	1.54789	Up
361791	Nrm	2.55608	5.79969	1.18205	Up
116662	Ecm1	2.04711	4.55865	1.15501	Up
29358	Npy1r	3.17985	1.3912	-1.19263	Down
297520	Il17rc	2.15325	4.42949	1.04063	Up
298182	Tyrp1	0.110077	0.888404	3.0127	Up
499991	Steap4	2.17647	0.857168	-1.34434	Down
301650	Cntnap5b	1.30555	0.42487	-1.61957	Down
360959	Htra3	1.62516	3.57405	1.13698	Up
360918	Pf4	16.7296	33.5535	1.00406	Up
85240	Plcb2	0.825302	1.93058	1.22604	Up
54279	Cntn3	2.44148	1.18734	-1.04002	Down
286758	Aqp11	6.86371	3.15924	-1.11941	Down
393088	Pcdha6	1.95119	0.960204	-1.02294	Down
300444	Rgl3	0.425302	1.56493	1.87954	Up
29412	Adra1a	0.655413	2.62239	2.0004	Up
681050	Pmf1	4.81271	11.6663	1.27743	Up
314321	Zc2hc1c	1.04467	2.87976	1.4629	Up
500870	Mtbp	1.3758	2.87326	1.06242	Up
311548	Ttll9	2.76754	5.63382	1.02551	Up
25113	Ddn	1.34769	0.429633	-1.64931	Down
85247	S100a6	4.4113	12.9522	1.55392	Up
307106	Sfmbt2	0.472015	1.63195	1.78969	Up
305897	Nfatc4	1.37522	2.88856	1.07068	Up
500153	Ccser1	3.36353	1.46889	-1.19525	Down
29313	Clec11a	3.66611	1.54813	-1.24373	Down
309375	Marveld1	1.79481	3.59939	1.00392	Up
304816	Lmod1	0.212703	0.872994	2.03713	Up
65146	Lilrb3	1.28212	2.8929	1.17398	Up
286997	Mapk15	2.54385	5.13525	1.01342	Up
691478	Cpne6	3.99533	1.82664	-1.12912	Down
307169	Mastl	1.34314	2.84895	1.08482	Up
60670	Fut4	0.777061	1.79971	1.21166	Up
85435	Smad9	1.59	3.93254	1.30643	Up
79225	Hes5	4.53487	0.823197	-2.46175	Down
499330	Nmrk1	5.34083	2.51493	-1.08654	Down
294853	Krt18	1.51622	4.02087	1.40703	Up
298528	Epha10	1.97324	0.874863	-1.17344	Down
362035	Ndst4	0.884	0.127315	-2.79564	Down
361394	Lrrc36	0.296374	1.29842	2.13126	Up
78960	Prx	0.525392	1.31534	1.32397	Up
361016	LOC361016	2.84107	1.17901	-1.26886	Down
501925	Slc2a9	0.844282	1.99341	1.23944	Up
25665	Scn5a	0.229777	0.626991	1.44821	Up
116631	Nat1	1.06083	2.72582	1.36149	Up
192227	Ptgr1	1.081	3.55379	1.717	Up
311598	Fam83d	1.45395	3.26733	1.16813	Up
81677	Itpka	4.95016	2.42343	-1.03043	Down
29563	Crabp2	1.65447	5.33137	1.68814	Up
29302	Itgb3	1.00466	2.51314	1.32278	Up
64557	Bard1	1.8529	3.71547	1.00376	Up
291076	Eci3	2.66704	5.97567	1.16386	Up
287961	Cdc45	1.95164	4.18678	1.10115	Up
313033	Xkr8	1.38317	2.96727	1.10115	Up
83837	Bambi	3.30542	7.7983	1.23833	Up
679937	Dram	0.622539	1.75316	1.49372	Up
363930	Selplg	1.9696	4.83332	1.29511	Up
65131	Cldn5	0.136642	1.29846	3.24833	Up
360551	Bcl6b	0.546016	1.49837	1.45638	Up
313063	Rad54b	0.324768	1.21573	1.90434	Up
64826	Foxq1	2.15066	0.84718	-1.34404	Down
117539	Il10ra	1.76509	3.93079	1.15508	Up
294981	Spry1	3.83342	7.98415	1.05851	Up
361526	Sertad1	3.51853	7.06368	1.00545	Up
116699	Inpp4b	0.548821	1.34719	1.29555	Up
499253	Itpripl2	1.41947	3.32932	1.22988	Up
245982	Coro6	0.191475	1.01799	2.41049	Up
474143	Clec4a	1.89687	5.46316	1.52611	Up
116669	Vwf	0.453256	0.932376	1.04058	Up
404660	Mrgpre	8.42178	3.99905	-1.07447	Down
300051	Slc39a4	0.0880419	0.813711	3.20825	Up
25560	Abcc9	0.483082	0.123834	-1.96386	Down
116778	Pcdha10	1.40293	0.653602	-1.10196	Down
170635	Dhrs9	0.105384	1.0661	3.33861	Up
690195	Prima1	0.142988	0.72964	2.35129	Up
309526	Ifit3	0.239939	1.22436	2.35129	Up
492821	Pmaip1	1.7814	8.38838	2.23538	Up
171553	A3galt2	2.2009	4.425	1.00758	Up
361680	Lsp1	0.646604	2.50982	1.95663	Up
303037	Spdl1	1.4394	3.12008	1.11612	Up
25652	Ptgfr	0.287347	1.07726	1.9065	Up
313874	Rasgrp3	0.458975	1.19493	1.38043	Up
170632	Fgf11	8.93645	3.78305	-1.24015	Down
292263	Fbxo5	1.65318	3.63149	1.13532	Up
64679	Tgm4	1.24523	2.62036	1.07335	Up
366214	Nkx2-2	0.477389	2.02541	2.08498	Up
89826	Rpe65	0.149132	0.967665	2.69792	Up
360519	Rasgef1c	2.20994	0.840011	-1.39552	Down
288587	Alkbh4	1.8988	4.0259	1.08422	Up
503214	Rbpms2	0.893038	2.42608	1.44184	Up
307799	Pard6a	6.74289	3.36382	-1.00327	Down
308776	Pde8a	0.394461	1.34257	1.76704	Up
288079	Polq	0.392828	0.83622	1.08998	Up
308445	Cyp2s1	1.30073	0.380059	-1.77503	Down
29244	Gch1	1.47875	4.1907	1.50281	Up
287454	Alox12	0.069404	0.605315	3.1246	Up
289777	Fignl1	0.497315	1.42202	1.51571	Up
291071	Rpp40	3.13246	6.35364	1.02029	Up
309208	Lrrc10b	1.38279	3.69397	1.41759	Up
83730	Vamp8	11.3801	23.7021	1.05851	Up
307742	Snx20	1.29072	3.36955	1.38438	Up
29625	Crhbp	0.722633	2.24194	1.63342	Up
301168	Efhb	1.01155	2.28078	1.17297	Up
313479	Orc1	0.577259	1.62311	1.49147	Up
25187	Htr2c	1.70651	0.839043	-1.02423	Down
287570	Gas2l2	1.01533	2.16427	1.09193	Up
266762	Mrgprf	0.0713561	0.743093	3.38043	Up
685180	Stx19	1.10625	3.26048	1.5594	Up
64017	Enpep	0.0708862	0.483185	2.769	Up
691966	Sqrdl	1.76035	3.85606	1.13126	Up
289076	Rgs18	1.25236	4.38353	1.80744	Up
25605	Hcrtr2	1.27341	0.444782	-1.51752	Down
688790	Pmp2	0.948701	2.7929	1.55774	Up
497976	Rad51c	1.06086	2.59552	1.2908	Up
302392	Magee2	2.03992	0.76042	-1.42365	Down
24914	Lox	1.70283	3.61754	1.08708	Up
365298	Alpk3	0.599299	1.27865	1.09327	Up
29665	P2rx7	0.68184	1.56503	1.19868	Up
685882	Syndig1l	3.38083	1.5276	-1.14611	Down
684771	Cdca5	0.702307	2.22814	1.66566	Up
309724	Tmem26	0.900902	1.93998	1.1066	Up
80848	Cubn	0.152953	0.395932	1.37217	Up
58964	Nme6	2.95467	6.1539	1.05851	Up
688996	Kcnk16	0.0851503	0.698311	3.03579	Up
293135	Lrrc32	0.529605	1.27175	1.26383	Up
299356	Syne3	0.20885	0.657539	1.65461	Up
29701	Scn11a	0.04171	0.291023	2.80267	Up
500390	RGD1564053	2.47248	1.22439	-1.0139	Down
60326	Kcnv1	1.84326	0.706039	-1.38444	Down
116777	Cdh3	0.093265	0.574656	2.62329	Up
295293	Pear1	0.427731	1.0431	1.28611	Up
25444	Fgf9	2.38203	0.602091	-1.98414	Down
287457	Zmynd15	0.479078	1.32745	1.47032	Up
291567	Ppargc1b	1.0045	2.06782	1.04163	Up
58950	Fkbp1b	17.7756	8.15751	-1.1237	Down
60352	Mapk12	0.887558	2.38775	1.42774	Up
29597	P2ry2	0.857325	2.16825	1.33861	Up
500795	RGD1562114	4.64301	9.55702	1.0415	Up
361586	Trpm1	0.0636554	0.367144	2.52799	Up
365460	Tll2	0.186037	0.774948	2.05851	Up
25391	Atp2a3	0.0550754	0.372807	2.75895	Up
293107	Ccdc89	1.85344	4.15877	1.16595	Up
365657	Marveld2	0.225852	1.03983	2.2029	Up
689232	Nxnl2	0.248785	1.78479	2.84278	Up
295061	Tm4sf1	0.669424	1.86778	1.48033	Up
114102	Cdh23	0.265975	0.556313	1.06461	Up
290354	Pdlim2	1.37182	3.16919	1.20802	Up
293618	Ifitm1	3.11537	7.25197	1.21897	Up
498840	Tmem173	1.08661	2.4769	1.18871	Up
679958	Slc9b2	2.75569	1.26269	-1.12592	Down
365377	Trim72	0.0833846	0.640413	2.94115	Up
54410	Enpp3	0.527969	1.39288	1.39954	Up
500946	Hephl1	0.173144	0.691188	1.99711	Up
290206	Psmb11	0.169471	0.784376	2.21051	Up
311862	Lamc3	0.295012	0.701096	1.24884	Up
394223	Pcdha11	1.21715	0.601953	-1.01579	Down
306805	Aspn	1.77855	3.73739	1.07133	Up
29589	Pou3f4	1.00215	2.76962	1.46659	Up
360557	Nlrp1a	0.319092	0.715721	1.16542	Up
365394	Cabp4	0.989968	2.6129	1.4002	Up
192203	Fap	0.558546	1.53246	1.4561	Up
294747	RGD1561161	0.44453	0.974077	1.13176	Up
25366	Acvr2b	1.22948	2.72774	1.14965	Up
679975	Gpr183	0.978134	2.50479	1.35659	Up
679805	Mei4	0.974746	2.02111	1.05205	Up
29209	Casq2	0.874664	1.95629	1.16132	Up
360591	Prr11	1.81323	3.79404	1.06517	Up
298189	Bnc2	0.120409	0.507841	2.07643	Up
25263	Mal	0.532124	1.47019	1.46616	Up
65036	Bche	1.03608	2.39009	1.20594	Up
29248	Tnni3	2.55507	5.72386	1.16362	Up
64186	Ascl1	0.565175	1.73472	1.61793	Up
500846	LOC500846	0.073797	0.864576	3.55036	Up
170573	Slc38a4	1.77192	0.659021	-1.42692	Down
24176	Adrb2	0.357817	1.21724	1.76633	Up
282836	Cthrc1	0.364585	1.60307	2.13651	Up
192153	Gpr26	4.62333	2.21037	-1.06464	Down
291962	Elmo3	0.379072	1.15312	1.605	Up
289399	RGD1311892	0.231654	0.809881	1.80574	Up
25081	Apoa1	1.1359	0.0577032	-4.29905	Down
298577	Ubxn10	1.62635	3.32629	1.03228	Up
306157	Gpc5	1.71054	0.731066	-1.22637	Down
29260	Tlr4	0.423517	1.0798	1.35027	Up
290317	Sox7	0.030018	0.343863	3.51794	Up
296358	Matn4	0.50506	1.38765	1.45811	Up
301709	Arhgap28	0.768165	1.55667	1.01898	Up
25129	Egr4	1.29751	0.430474	-1.59175	Down
29221	Arg1	0.96427	0.15318	-2.65421	Down
360626	Krt19	0.248248	1.21875	2.29555	Up
298657	Car6	0.1433	0.988656	2.78643	Up
100361647	Galnt6	0.0290874	0.325631	3.48477	Up
291984	Dpep2	0.341667	1.284	1.90998	Up
297832	Cntnap5a	0.836078	0.314231	-1.41181	Down
246060	Cdkn1c	1.1007	2.34182	1.0892	Up
29555	Vipr2	0.146737	0.588317	2.00337	Up
291541	Cidea	0.269177	1.59781	2.56947	Up
360900	Traf3ip3	0.560953	1.5759	1.49022	Up
309527	Ch25h	0.991801	2.54387	1.3589	Up
314626	Adamtsl5	0.328084	1.58629	2.27352	Up
363071	Stra6	0.497662	1.26267	1.34324	Up
361623	Trim66	0.334726	0.849266	1.34324	Up
497083	Xkr5	0.538355	1.43663	1.41606	Up
363085	Car12	4.5328	2.14345	-1.08047	Down
499847	Prrg4	1.11476	2.41741	1.11672	Up
364069	Hlx	0.989331	2.13243	1.10798	Up
362598	Sh3d21	0.472639	1.40824	1.57508	Up
81676	Hnmt	2.07091	0.670017	-1.62799	Down
316003	Amigo3	1.58069	3.25863	1.04371	Up
56782	Srgn	0.001	0.544072	9.08765	Up
79243	Hsd17b2	0.001	0.557156	9.12194	Up
100362783	LOC100362783	1.3787	0.24335	-2.50221	Down
687813	LOC687813	0.902188	2.06696	1.19601	Up
294303	Lhfpl5	2.66123	1.11599	-1.25377	Down
289369	Ush2a	0.10539	0.244074	1.21159	Up
302991	Tekt4	1.6208	3.27646	1.01544	Up
362018	Sypl2	0.0506636	0.361786	2.83611	Up
501736	Cd300a	1.02488	2.4226	1.2411	Up
362584	Col9a2	0.508603	1.2156	1.25705	Up
100361087	LOC100361087	2.88608	5.80679	1.00863	Up
25324	Htr4	0.781896	0.0610693	-3.67846	Down
25556	Il1rl1	0.266679	0.872823	1.71058	Up
364901	St8sia5	1.15418	0.181426	-2.66941	Down
56083	Tgm2	0.60771	1.28027	1.07499	Up
100912108	Nupr1	3.80712	7.72709	1.02123	Up
25512	Phex	0.0812288	0.374616	2.20535	Up
361149	Ankrd37	2.54683	0.711576	-1.83961	Down
311852	RGD1311084	0.497408	1.53727	1.62787	Up
365238	LOC365238	0.38015	1.07305	1.49708	Up
64199	Gng11	0.120932	0.713641	2.56101	Up
306014	Reep4	1.65796	3.51557	1.08435	Up
690610	Tmem86b	1.55718	3.47165	1.15669	Up
81828	Zp2	0.001	0.311916	8.28501	Up
114108	Pdlim3	0.439817	1.40677	1.67742	Up
298138	Rasef	0.624704	1.46109	1.2258	Up
300519	Esam	0.482673	1.38229	1.51794	Up
60377	Lin7b	4.38125	1.60307	-1.45051	Down
171569	Spon2	0.944626	2.12657	1.17072	Up
689377	Rab20	0.733226	1.92628	1.39349	Up
365948	Bank1	0.907536	0.345166	-1.39467	Down
312897	Msc	0.523181	2.4308	2.21605	Up
317608	Gpr101	1.00277	0.3168	-1.66234	Down
363112	Mrap2	2.87003	1.28929	-1.15449	Down
25258	Glycam1	0.0421021	1.27149	4.91649	Up
245920	Cxcl10	0.673894	2.0148	1.58004	Up
81648	Crh	1.50206	0.407128	-1.88339	Down
393085	Pcdha1	0.812537	0.39129	-1.05419	Down
311047	Cytip	0.465261	1.3627	1.55036	Up
313022	Map3k6	0.244084	0.632508	1.37371	Up
310849	Sgms2	0.460847	1.27979	1.47354	Up
362899	Nipal2	0.951603	1.947	1.03282	Up
293451	Hs3st2	1.01012	0.346912	-1.54189	Down
64364	Pllp	1.43604	2.92139	1.02456	Up
113931	Prrx2	0.921112	2.31467	1.32936	Up
304822	Pkp1	0.101621	0.373179	1.87667	Up
24596	Ngfr	0.467558	1.05235	1.1704	Up
60449	Gnb3	0.702814	1.77283	1.33484	Up
363326	Dennd1c	0.832086	1.79494	1.10913	Up
85489	Twist1	1.13951	2.45811	1.10913	Up
360991	Vrk2	1.71075	3.7203	1.12079	Up
289785	Myo1g	0.389048	0.927169	1.25288	Up
313552	Zmynd12	0.955285	2.37892	1.3163	Up
294797	Il7r	0.662259	1.3465	1.02374	Up
498642	Rbpms	0.859717	2.32294	1.43402	Up
302668	Ace2	0.15279	0.625846	2.03426	Up
500337	Clec1a	0.739116	0.272118	-1.44157	Down
368066	Inmt	0.0463837	0.724551	3.9654	Up
287060	Sec14l5	0.308837	0.930397	1.591	Up
25511	Pemt	1.21356	3.04457	1.327	Up
364823	Klhl14	0.744704	0.315254	-1.24015	Down
294072	Slc35g1	0.133857	0.929315	2.79547	Up
295144	Rxfp1	1.46026	0.653337	-1.16033	Down
79246	Htr3a	1.05855	0.358908	-1.5604	Down
301253	Tmem151b	1.12485	0.349899	-1.68472	Down
286925	Cryba2	0.281483	1.61223	2.51794	Up
24838	Tnnt3	0.273664	1.23496	2.17398	Up
24938	Grpr	0.583732	0.0392188	-3.89569	Down
499067	Smim17	6.07558	3.03091	-1.00327	Down
498001	Cntd1	0.38407	0.994787	1.37302	Up
312488	Atp6v1b1	0.207971	0.701302	1.75365	Up
286926	Tfpi2	0.698097	1.95378	1.48477	Up
266767	Slc17a8	0.792003	0.307272	-1.36599	Down
114629	Slc26a3	0.553089	1.19696	1.11379	Up
29651	Aldh1a7	0.31639	0.963108	1.60599	Up
291565	Afap1l1	0.430088	0.948031	1.1403	Up
362998	Dnajc22	0.592838	1.62762	1.45706	Up
81753	Pth2r	0.311769	0.961029	1.6241	Up
499240	LOC499240	0.66726	1.7985	1.43048	Up
299211	Zdhhc22	0.638304	1.83372	1.52245	Up
117022	Il1r2	0.285562	1.07801	1.91649	Up
308899	Mrvi1	0.0239046	0.157662	2.72147	Up
246334	Tp63	0.029609	0.195285	2.72147	Up
361668	Ebf3	0.401765	0.80501	1.00265	Up
298077	RGD1305807	0.190617	0.658205	1.78786	Up
50565	Hspb7	0.001	0.30024	8.22997	Up
500306	B4galnt3	0.001	0.181357	7.50269	Up
679825	LOC679825	0.001	0.44774	8.80652	Up
290803	Tex15	0.450687	0.222479	-1.01846	Down
114216	S100a3	1.61989	3.91062	1.2715	Up
292793	Sbsn	0.449243	1.12281	1.32154	Up
366671	Fam71d	0.0793995	0.5788	2.86586	Up
299338	Exoc3l4	0.245683	0.703591	1.51794	Up
307472	Sh3rf2	0.138092	0.544414	1.97907	Up
499558	42074	2.36583	1.17477	-1.00997	Down
315611	Scn4b	0.420873	0.852568	1.01843	Up
314678	Fhl4	1.15121	2.30305	1.0004	Up
687105	LOC687105	0.387731	0.0734142	-2.40092	Down
500377	Tuba8	0.349949	1.128	1.68856	Up
500221	Eva1a	0.169763	0.721887	2.08825	Up
24419	Grm6	0.680133	0.307696	-1.14431	Down
362735	Coch	2.76186	0.906189	-1.60776	Down
362336	Fam180a	0.0626312	0.521787	3.05851	Up
116781	Pcdha8	0.704109	0.35196	-1.00039	Down
300115	Arhgap8	1.91547	0.864389	-1.14794	Down
314772	Epyc	0.370483	0.0154327	-4.58535	Down
117240	Heph	0.381587	0.78874	1.04754	Up
310869	Rrh	0.310925	1.20266	1.95159	Up
305078	Lamb3	0.018119	0.182399	3.33153	Up
25628	Nkx2-1	0.525406	1.1948	1.18526	Up
311168	Slc43a1	0.595803	1.25093	1.07009	Up
690918	LOC690918	0.860893	0.367147	-1.22947	Down
450225	Krt10	1.01261	2.09281	1.04737	Up
29473	Aoc3	0.435264	0.142459	-1.61134	Down
289199	Lrrc52	0.034066	0.461187	3.75895	Up
309142	Mtl5	0.118927	0.544935	2.19601	Up
307310	Zfp474	0.315477	0.880001	1.47997	Up
414785	RT1-M6-1	0.001	0.490768	8.9389	Up
292483	Stx11	0.269997	0.905997	1.74656	Up
501872	Cd84	1.66649	3.36884	1.01544	Up
117130	Grifin	1.09841	3.12365	1.50781	Up
296409	Cass4	0.498495	1.11241	1.15804	Up
100302372	LOC100302372	0.100376	0.352789	1.81339	Up
295649	Fign	0.0145394	0.189264	3.70236	Up
252971	Socs1	1.58031	3.73297	1.24011	Up
405993	Olr1462	0.102946	0.804047	2.9654	Up
25394	Bfsp1	0.161734	0.601527	1.89501	Up
498604	Fam129c	0.4004	0.074841	-2.41954	Down
287423	Hes7	2.16165	0.716264	-1.59357	Down
24255	Cftr	0.001	0.0734346	6.19839	Up
688622	Il31ra	0.001	0.18906	7.5627	Up
498274	RGD1565283	1.33891	3.08048	1.2021	Up
60462	Batf3	0.980288	3.3816	1.78643	Up
311491	Scp2d1	0.0983877	0.922138	3.22843	Up
362424	Tmem72	0.0658158	0.304621	2.21051	Up
500300	LOC500300	0.149498	0.739503	2.30643	Up
317395	Spin2a	2.28319	1.12332	-1.02329	Down
287562	Ccl12	0.638549	2.32742	1.86586	Up
500947	Vstm5	1.2744	0.555234	-1.19865	Down
303313	Scarf1	0.326563	0.778601	1.25352	Up
306616	Myom2	0.17464	0.443304	1.34391	Up
289048	Lhx9	2.31497	1.12635	-1.03934	Down
84017	Hmga2	0.0307104	0.67161	4.45082	Up
116687	Dnase1l3	0.695264	0.144808	-2.26342	Down
25264	Nmbr	0.621963	0.129541	-2.26342	Down
25159	Gata2	0.194958	0.526367	1.4329	Up
691306	Tmem202	0.211332	0.860305	2.02534	Up
310787	Fndc7	0.289356	0.66006	1.18975	Up
361739	Tmc1	0.200464	0.00948912	-4.40092	Down
290877	Fam70b	1.17284	3.19439	1.44553	Up
689897	Crygs	0.2831	1.36353	2.26796	Up
363060	LOC363060	0.150181	0.723336	2.26796	Up
266787	Eaf2	0.001	0.38519	8.58942	Up
140635	Flt3	0.369312	0.111883	-1.72285	Down
688452	LOC688452	0.819514	1.93752	1.24137	Up
311956	Wdr86	0.1937	0.713768	1.88163	Up
309871	Prdm1	0.167095	0.402709	1.26907	Up
25075	Htr1b	1.0395	0.287199	-1.85576	Down
114031	Fstl3	0.127781	0.931484	2.86586	Up
29636	F2rl2	0.0654611	0.477192	2.86586	Up
245977	Gpr116	0.0198988	0.145056	2.86586	Up
305269	Stap1	0.291261	0.966817	1.73093	Up
361247	Hist1h2bd	0.128951	1.54432	3.58207	Up
680712	Scx	0.521264	1.44757	1.47354	Up
252915	Mxd3	0.94634	2.20442	1.21997	Up
311013	Arsj	0.384411	1.0008	1.38043	Up
680611	Bcl3	0.316825	0.889398	1.48914	Up
29695	Gabrr2	0.0841084	0.467143	2.47354	Up
306862	Tfap2a	0.0448902	0.249323	2.47354	Up
252942	Myh8	0.032698	0.153231	2.22843	Up
364706	Foxc1	0.0494573	0.231769	2.22843	Up
500139	Ccdc129	0.0548023	0.277199	2.33861	Up
305840	Rnase10	0.269809	1.36474	2.33861	Up
29354	Pla2g5	0.232227	0.739741	1.67148	Up
299242	Gpr65	0.75298	1.87183	1.31376	Up
500017	Asb4	0.001	0.271959	8.08724	Up
192259	Plb1	0.0590255	0.22911	1.95663	Up
117179	Cuzd1	0.10793	0.43835	2.02198	Up
310836	Abca4	0.0481385	0.164716	1.77471	Up
116677	F2rl1	0.0490795	0.264072	2.42774	Up
24873	Vdr	0.0964454	0.439412	2.18779	Up
498287	Slamf6	0.120512	0.549063	2.18779	Up
83686	Cngb1	0.0406815	0.199722	2.29555	Up
500797	LOC500797	0.55563	0.18955	-1.55155	Down
690845	Rps4y2	0.949326	2.19692	1.21051	Up
311532	Sdcbp2	0.614038	1.421	1.21051	Up
140939	Trim63	0.039704	0.330778	3.05851	Up
362262	Emilin3	0.181695	0.54662	1.58902	Up
499964	En2	0.417607	0.879235	1.0741	Up
266730	Slc17a3	0.001	0.167861	7.39112	Up
287821	Otop3	0.802794	0.334408	-1.26342	Down
310537	RGD1560010	0.730186	1.47694	1.01628	Up
94272	Clic5	0.00842474	0.0921209	3.45082	Up
300920	Cldn2	0.12912	0.403393	1.64347	Up
689907	Ankrd61	0.585625	1.3417	1.19601	Up
29373	Bmp2	0.67611	1.549	1.19601	Up
304935	Tbx19	0.513523	1.02919	1.00301	Up
309242	Gna14	0.472791	0.947558	1.00301	Up
498690	Ctla2a	1.17705	2.5741	1.1289	Up
304268	Rasl11a	1.45954	3.00823	1.0434	Up
300247	Krt75	0.171636	0.610693	1.8311	Up
497859	Atf7ip2	0.440035	0.101833	-2.11142	Down
302976	Noxo1	0.275753	0.0261059	-3.40092	Down
689043	Fam19a4	0.310604	0.0479198	-2.69638	Down
308310	Tmc4	0.256226	0.667076	1.38043	Up
306376	Sh2d4a	0.140112	0.458578	1.71058	Up
498356	Shisa3	0.499027	1.03936	1.05851	Up
296511	Alx4	0.0564255	0.367255	2.70236	Up
501046	Bfsp2	0.0636016	0.413962	2.70236	Up
83575	Cpz	0.355126	0.835087	1.23359	Up
313019	Fam46b	0.114291	0.490963	2.1029	Up
290227	Rec8	0.0961629	0.413089	2.1029	Up
362951	RGD1309808	0.112157	0.630715	2.49147	Up
288596	Trim50	0.254439	0.001	-7.99118	Down
302977	Rnf151	0.126306	0.635747	2.33153	Up
310269	Egfem1	0.762306	0.349674	-1.12436	Down
25046	Pigr	0.0125566	0.130763	3.38043	Up
500827	LOC500827	0.024866	0.258951	3.38043	Up
301229	Trem1	0.001	0.390737	8.61005	Up
309377	Sfrp5	0.001	0.180537	7.49615	Up
365391	Trpm5	0.184492	0.458151	1.31226	Up
288025	Hrasls	0.355634	0.740706	1.05851	Up
360555	Inca1	0.057412	0.438446	2.93298	Up
266603	Aldh1a3	0.0480112	0.366654	2.93298	Up
24664	Pomc	0.738637	1.75061	1.24492	Up
362268	Rbpjl	0.237555	0.593729	1.32154	Up
500945	RGD1561795	1.48861	3.06521	1.04202	Up
691556	Zbtb42	0.45637	1.03963	1.18779	Up
307855	Fa2h	0.0393132	0.245642	2.64347	Up
25752	Cd6	0.0501454	0.243697	2.2809	Up
287634	Eme1	0.576134	1.21496	1.07643	Up
309760	Mypn	0.13021	0.318136	1.2888	Up
681211	Mogat2	0.472047	0.115667	-2.02896	Down
287885	Sectm1	0.786216	0.283415	-1.47201	Down
25505	P2rx1	0.106706	0.373776	1.80853	Up
498911	Mt4	0.897959	0.001	-9.81051	Down
25461	Hrh2	0.320164	0.001	-8.32267	Down
29279	Meox2	0.0219516	0.217171	3.30643	Up
298795	LOC298795	0.511934	1.22421	1.25782	Up
59296	Dnase2b	0.001	0.222589	7.79824	Up
25240	Aqp1	0.394376	0.811618	1.04123	Up
25369	Adora2a	0.247784	0.0412863	-2.58535	Down
295341	Ppm1j	0.834906	0.329795	-1.34004	Down
290876	LOC290876	0.0169393	0.282246	4.05851	Up
24678	Pkib	0.421298	1.01246	1.26496	Up
25525	Pspn	3.60818	1.57924	-1.19204	Down
498873	MGC105567	0.275064	0.680316	1.30643	Up
116506	Calcr	0.264089	0.557274	1.07737	Up
304545	Oasl	0.447813	0.958602	1.09804	Up
114110	Flt4	0.0282451	0.14707	2.38043	Up
361266	Akr1c12	0.736702	1.55512	1.07787	Up
298300	Ttc22	0.405189	0.130606	-1.63337	Down
501097	Mdfi	0.609647	1.25388	1.04036	Up
361538	Prodh2	0.957636	0.384911	-1.31495	Down
688737	Gpr171	0.0286726	0.268733	3.22843	Up
299509	Myo1a	0.0147838	0.138561	3.22843	Up
689029	Tm6sf2	0.383749	0.962749	1.327	Up
293746	Ms4a4c	0.476468	0.001	-8.89624	Down
304131	LOC304131	0.131867	0.488263	1.88858	Up
363866	Rxfp2	0.133494	0.428643	1.683	Up
502901	Clec9a	0.196796	0.0394116	-2.32	Down
363054	Mpzl3	0.76132	1.58566	1.05851	Up
24861	Ugt1a1	0.001	0.13625	7.09011	Up
287700	Krt15	0.001	0.182448	7.51134	Up
304990	Olr1595	0.001	0.324672	8.34284	Up
289720	Psapl1	0.001	0.120183	6.90909	Up
25329	Lhb	0.81812	2.15237	1.39554	Up
287129	Tmem204	0.261433	0.687797	1.39554	Up
292311	Ttll2	0.288333	0.758568	1.39554	Up
25572	Tnfrsf4	0.0726541	0.504407	2.79547	Up
287701	Krt14	0.0506785	0.351839	2.79547	Up
366962	Grap2	1.01349	0.398278	-1.34749	Down
689790	Clec2dl1	0.0350851	0.548057	3.9654	Up
499953	RGD1564340	0.0878065	0.502923	2.51794	Up
684979	Hs3st6	0.320127	0.895947	1.48477	Up
501998	Cbln3	0.327565	0.0487316	-2.74885	Down
25351	Slc2a2	0.198307	0.50596	1.35129	Up
171384	Trpm8	0.470932	0.232951	-1.01549	Down
25107	Avpr1a	0.57099	0.176779	-1.69152	Down
170566	Slc16a10	0.261812	0.595786	1.18626	Up
361638	Bucs1	0.269369	0.0487857	-2.46506	Down
297795	Npbwr1	0.820991	0.233174	-1.81596	Down
308632	Hebp2	0.367175	0.744619	1.02003	Up
690442	Tmem116	0.689705	1.3987	1.02003	Up
25748	Alas2	0.0259397	0.229613	3.14597	Up
361086	Scel	0.0682737	0.257735	1.91649	Up
305150	Hsd17b13	0.502648	0.116322	-2.11142	Down
25554	Snai2	0.427282	1.23955	1.53655	Up
24695	Pthlh	0.815704	1.67533	1.03833	Up
315567	Panx3	0.12203	0.001	-6.93109	Down
29584	Gjb1	0.110873	0.445354	2.00604	Up
498918	Irx5	0.101566	0.440706	2.1174	Up
499017	Sytl3	0.0663576	0.287933	2.1174	Up
690026	Hils1	0.40174	1.19074	1.56752	Up
312203	Klf14	0.0337047	0.184273	2.45082	Up
294027	Col17a1	0.0181334	0.0991406	2.45082	Up
29694	Gabrr1	0.0294121	0.140895	2.26014	Up
25746	Il2rb	0.142204	0.00987263	-3.84838	Down
362202	Epb42	0.001	0.109868	6.77962	Up
64565	Tmprss11d	0.001	0.167641	7.38923	Up
680178	Cldn20	0.001	0.427485	8.73973	Up
80722	Sost	0.001	0.418605	8.70945	Up
295490	Emcn	0.346654	0.0541501	-2.67846	Down
100302373	Ctxn2	1.83241	0.561249	-1.70703	Down
364388	Cideb	0.17413	0.604456	1.79547	Up
291157	Hist1h2bo	0.523109	1.58888	1.60283	Up
300679	Mpzl2	0.166468	0.393995	1.24293	Up
54225	Apob	0.0419497	0.00910123	-2.20453	Down
117023	Kcns1	0.162991	0.414912	1.34801	Up
25317	Fgf1	0.546877	1.2023	1.13651	Up
307645	Gpr114	0.328515	0.110955	-1.56598	Down
305104	Col9a1	0.237937	0.0803627	-1.56598	Down
290032	Eddm3b	0.0410496	0.341988	3.05851	Up
679834	Meig1	0.304608	1.17823	1.95159	Up
29369	Fgf18	1.65777	0.616565	-1.42692	Down
499431	Col13a1	0.195723	0.440258	1.16954	Up
58850	Nr0b1	0.232614	0.028499	-3.02896	Down
305843	Ang1	0.562323	1.81535	1.69077	Up
84385	Nr1i2	0.104363	0.336916	1.69077	Up
689959	LOC689959	0.182849	0.590291	1.69077	Up
24585	Myl3	0.291947	0.001	-8.18956	Down
303310	Hic1	0.0361034	0.165429	2.19601	Up
294807	Rxfp3	0.567981	0.179239	-1.66396	Down
305083	Zfp281	0.0949123	0.280048	1.56101	Up
257634	Lhx1	0.279594	0.648506	1.21378	Up
84588	Cldn11	0.210398	0.547765	1.38043	Up
310727	Cd101	0.497013	0.238252	-1.06079	Down
361969	Fga	0.473055	0.19277	-1.29513	Down
24311	Ddc	0.100745	0.0199837	-2.33381	Down
303589	Efcab3	0.001	0.143211	7.162	Up
295360	Kcna10	0.001	0.146149	7.19129	Up
114628	Abcg5	0.001	0.103842	6.69825	Up
65050	Barhl2	0.001	0.162645	7.34558	Up
79217	Gja3	0.001	0.161315	7.33374	Up
294210	Trim10	0.001	0.108407	6.76031	Up
362085	Sohlh1	0.001	0.238818	7.89977	Up
29275	Actc1	0.001	0.172257	7.42842	Up
114768	Uox	0.001	0.188735	7.56022	Up
114105	Cxcl2	0.001	0.232962	7.86395	Up
360623	Krt28	0.17104	0.601151	1.81339	Up
302813	Gpr119	0.001	0.182296	7.51014	Up
307810	Esrp2	0.001	0.064526	6.01181	Up
293890	Mlana	0.001	0.336161	8.39301	Up
79224	Serpind1	0.001	0.122547	6.93719	Up
500348	Bcl2l14	0.428876	0.909203	1.08404	Up
362653	Ctrc	0.575974	1.34244	1.22078	Up
293743	Ms4a14	0.136076	0.317155	1.22078	Up
116498	F2rl3	0.101776	0.378528	1.89501	Up
25069	Tnfrsf8	0.189291	0.409415	1.11295	Up
295631	Pla2r1	0.114373	0.247375	1.11295	Up
297596	Lag3	0.528651	0.197626	-1.41954	Down
684050	PCOLCE2	0.315935	0.699147	1.14597	Up
291926	Mylk3	0.0180306	0.140826	2.9654	Up
24208	Ar	0.160745	0.340996	1.08498	Up
288593	Ccl24	0.0829284	0.362714	2.1289	Up
100302465	LOC100302465	0.0418446	0.183021	2.1289	Up
29161	Cav3	0.249867	0.669107	1.42108	Up
116632	Nat2	0.248965	0.666691	1.42108	Up
288909	Nanos3	0.533978	1.35544	1.34391	Up
305081	Cd34	0.339428	0.861597	1.34391	Up
306761	F12	0.0462965	0.22901	2.30643	Up
56764	LOC56764	0.0497319	0.246003	2.30643	Up
361228	Adtrp	0.0873395	0.432033	2.30643	Up
499146	Spib	0.0381413	0.188669	2.30643	Up
64362	Des	0.0454214	0.224681	2.30643	Up
501160	Vwc2l	0.503749	0.149885	-1.74885	Down
497899	LOC497899	0.611919	1.27449	1.05851	Up
25647	Il7	0.611376	1.27336	1.05851	Up
500993	RGD1563941	1.66177	3.46108	1.05851	Up
170945	Chrna2	0.229588	0.0398484	-2.52646	Down
363632	Sox15	0.418544	0.0335282	-3.64193	Down
691162	LOC691162	0.471264	1.11069	1.23684	Up
171128	Gchfr	0.741624	1.74788	1.23684	Up
310738	Ngf	0.343671	0.882806	1.36107	Up
680522	Hist1h1b	0.25771	0.920147	1.83611	Up
24163	Acr	0.163762	0.494564	1.59456	Up
303687	Evpl	0.177949	0.0758101	-1.231	Down
296483	RGD1306208	0.001	0.329774	8.36533	Up
500311	Gdf3	0.001	0.181765	7.50593	Up
252878	Tnfsf15	0.001	0.304139	8.24859	Up
56823	Haao	0.001	0.184378	7.52653	Up
25325	Il10	0.001	0.338478	8.40292	Up
314746	Usp44	0.001	0.0866523	6.43717	Up
494244	Bin2a	0.001	0.0885469	6.46837	Up
84396	Atp1b4	0.001	0.0553047	5.78933	Up
246297	Myocd	0.0298422	0.11395	1.93298	Up
300999	Mst1r	0.280834	0.12445	-1.17415	Down
287936	Ccdc116	0.618527	0.283415	-1.12592	Down
369017	Krt5	0.0589792	0.245681	2.05851	Up
311723	Sox18	0.0299814	0.218556	2.86586	Up
289334	LOC289334	0.0239472	0.174568	2.86586	Up
83567	Mchr1	0.0405762	0.295789	2.86586	Up
298607	Agmat	0.0375453	0.273695	2.86586	Up
353218	Tnfsf9	0.037093	0.270397	2.86586	Up
502919	Igbp1b	0.765691	0.322749	-1.24635	Down
289778	RGD1309870	0.362687	1.03008	1.50597	Up
29195	Chad	0.0588876	0.275962	2.22843	Up
361303	Lims2	0.0466031	0.218393	2.22843	Up
29581	Htr2b	0.0487476	0.228443	2.22843	Up
310632	Rab25	0.0682895	0.379284	2.47354	Up
500554	Fam229a	0.0916739	0.509163	2.47354	Up
361707	Tsga10ip	0.0405094	0.224992	2.47354	Up
317379	Magix	0.288762	0.689872	1.25645	Up
81510	Mia	0.544535	1.43949	1.40246	Up
25640	Hnf1b	0.158697	0.396635	1.32154	Up
291960	Hsf4	0.520576	0.186354	-1.48206	Down
315162	Mei1	0.134857	0.293643	1.12264	Up
314264	Rdh12	0.588524	0.245153	-1.26342	Down
140914	Olr1	0.183853	0.369248	1.00604	Up
679566	Fam150b	0.929743	0.457705	-1.02241	Down
502736	Cpa4	0.061995	0.212128	1.77471	Up
301543	Sgpp2	0.262484	0.0227789	-3.52646	Down
298545	Cnksr1	0.117658	0.316529	1.42774	Up
29335	Oprk1	0.163231	0.001	-7.35077	Down
288291	Tmprss15	0.0544638	0.001	-5.76723	Down
78976	Kiss1r	0.78782	0.323852	-1.28253	Down
24180	Agtr1a	0.368107	0.139397	-1.40092	Down
25044	Sds	0.779181	0.336446	-1.21158	Down
114243	Nox1	0.0573451	0.209015	1.86586	Up
688481	Efcab9	0.0378337	0.433395	3.51794	Up
81752	Ptger2	0.0181101	0.207456	3.51794	Up
498231	LOC498231	0.0356953	0.408899	3.51794	Up
24331	Cela1	0.0307487	0.352235	3.51794	Up
497921	Slc47a2	0.372526	0.119367	-1.64193	Down
502201	Lrrc29	0.116228	0.319101	1.45706	Up
114500	Gbx2	0.200358	0.0298072	-2.74885	Down
688390	LOC688390	0.252483	0.552159	1.1289	Up
296138	Acoxl	0.0318419	0.140929	2.14597	Up
500638	Fam110c	0.0314055	0.138997	2.14597	Up
363672	Sp6	0.0246915	0.167137	2.75895	Up
259224	Npw	0.001	0.299989	8.22877	Up
498022	RGD1559482	0.001	0.276913	8.11329	Up
365213	Nanos2	0.0337163	0.228226	2.75895	Up
60583	Ivl	0.001	0.120207	6.90937	Up
25206	Gucy1b2	0.0200895	0.135986	2.75895	Up
171497	Sgk2	0.001	0.0757728	6.24361	Up
690352	LOC690352	0.0504708	0.341637	2.75895	Up
300889	Ankrd34c	0.001	0.082739	6.3705	Up
288937	Serpinb8	0.0162626	0.110082	2.75895	Up
83511	Slc6a2	0.001	0.0923875	6.52963	Up
312102	Vsig4	0.001	0.141708	7.14677	Up
689151	Ccdc87	0.208113	0.433453	1.05851	Up
79110	Mepe	0.327404	0.0929876	-1.81596	Down
408234	Spink2	0.144315	0.751438	2.38043	Up
363658	Cct6b	0.355171	0.711289	1.00192	Up
245986	Gng8	0.703707	0.137406	-2.35653	Down
294252	Msh5	0.147098	0.344669	1.22843	Up
25101	Chrna3	0.607533	0.256491	-1.24406	Down
308800	Tyr	0.146897	0.0339948	-2.11142	Down
84422	Gfra3	0.083289	0.272599	1.71058	Up
80878	Slc16a3	0.56981	0.278531	-1.03264	Down
94203	Pgf	0.29506	0.646888	1.13251	Up
298692	Ttll10	0.227765	0.474384	1.05851	Up
360858	Lhx4	0.123837	0.358228	1.53244	Up
303533	Klhl10	0.183621	0.433434	1.23908	Up
406170	Sapcd1	0.433622	1.02356	1.23908	Up
292916	Syngr4	0.379386	0.126428	-1.58535	Down
681288	T2	0.41717	0.139019	-1.58535	Down
406161	C4b	0.0276015	0.0958128	1.79547	Up
316421	Aox3l1	0.0338941	0.117656	1.79547	Up
432363	Slco4c1	0.33972	0.12972	-1.38895	Down
691411	Sbk2	0.0834906	0.001	-6.38354	Down
293619	Pkp3	0.0666795	0.001	-6.05917	Down
24903	Kng1	0.117705	0.001	-6.87903	Down
305236	Cxcl11	0.186943	0.001	-7.54645	Down
287241	Olr1387	0.210511	0.001	-7.71775	Down
494222	Pfn4	0.106105	0.001	-6.72936	Down
293573	Mmp21	0.106277	0.001	-6.73169	Down
288175	Tmem30c	0.152624	0.001	-7.25384	Down
25195	Drd5	0.137982	0.001	-7.10833	Down
60337	Npff	0.272453	1.02142	1.9065	Up
299210	Esrrb	0.0945842	0.354596	1.9065	Up
100364673	LOC100364673	0.540888	0.201169	-1.42692	Down
83588	Kcns3	0.467653	0.22727	-1.04103	Down
316777	Txndc2	0.286234	0.0851658	-1.74885	Down
287698	Krt36	0.245072	0.583348	1.25115	Up
360228	LOC360228	0.641399	1.73666	1.43702	Up
363616	Grap	0.189459	0.47681	1.33153	Up
29235	Galr3	0.275311	0.0441085	-2.64193	Down
287531	Rilp	0.361642	0.773041	1.09598	Up
89814	Tnfsf4	0.0546114	0.227486	2.05851	Up
361685	Tnfrsf26	0.0429464	0.178895	2.05851	Up
24837	Tnnt2	0.584282	0.210622	-1.47201	Down
364427	Lrrc63	0.256868	0.092596	-1.47201	Down
25028	Ampd1	0.184046	0.0450973	-2.02896	Down
680551	Apoc4	0.104807	0.65487	2.64347	Up
292746	Fcgbpl1	0.00620553	0.0387741	2.64347	Up
679787	Clec5a	0.0353368	0.220796	2.64347	Up
293522	Ahsp	0.0884371	0.552584	2.64347	Up
308954	Pdzd9	0.89467	0.38364	-1.2216	Down

## Sheet: OGD45min R12h vs OGD45min R0h
geneID	Symbol	OGD45min/0h RPKM	OGD45min/12h RPKM	log2 Ratio(FY12/FY0)	Up-Down-Regulation(FY12/FY0)
83781	Lgals3	20.5248	255.466	3.63769	Up
307351	Tubb6	18.7913	116.629	2.63379	Up
24567	Mt1a	33.3673	206.71	2.6311	Up
117514	Txnip	16.9591	102.636	2.59742	Up
25123	Tagln	36.8574	219.349	2.5732	Up
362423	Rassf4	6.56726	37.3699	2.50851	Up
309499	Myof	1.74297	9.59284	2.46041	Up
306792	S1pr3	29.568	162.468	2.45805	Up
362332	Flnc	9.50187	51.961	2.45115	Up
24314	Nqo1	46.1308	237.097	2.36168	Up
289257	Spta1	2.86011	14.4587	2.3378	Up
689415	Mt2A	157.817	751.685	2.25188	Up
25409	Cdh6	4.48872	19.7047	2.13416	Up
116510	Timp1	31.0867	133.022	2.09729	Up
56611	Anxa2	26.2541	106.712	2.02311	Up
113955	Gpnmb	61.8079	246.518	1.99583	Up
25380	Anxa1	39.5904	155.72	1.97574	Up
78965	Csf1	10.7999	41.7324	1.95015	Up
29237	Penk	17.5099	64.8027	1.88788	Up
361430	Piezo1	3.04988	11.1323	1.86793	Up
64204	Plec	8.40874	30.6548	1.86615	Up
85251	Col18a1	5.33226	18.802	1.81807	Up
64507	Fmod	10.3678	36.2874	1.80736	Up
25491	Nes	33.3906	112.529	1.75279	Up
114851	Cdkn1a	17.6205	59.0191	1.74392	Up
24778	Slc2a1	16.2761	52.1997	1.68128	Up
79128	Dab2	13.7134	43.4961	1.6653	Up
81818	Vim	745.996	2348.88	1.65473	Up
24426	Gstp1	171.543	530.882	1.62982	Up
24915	Ril	44.0438	136.18	1.62851	Up
54320	Pdpn	32.7068	100.39	1.61796	Up
191572	Ahnak	5.56381	16.9678	1.60865	Up
29186	Cd63	150.327	448.275	1.57628	Up
25661	Fn1	30.646	90.9879	1.56998	Up
310926	LOC310926	255.41	700.037	1.45462	Up
501203	Myl12a	45.6842	125.126	1.45362	Up
24404	Gpx1	84.9973	231.433	1.44511	Up
25687	Cald1	18.1264	48.8563	1.43045	Up
50672	Ednrb	34.1619	89.6959	1.39266	Up
25406	Cd44	13.5348	35.4581	1.38945	Up
140433	Lama5	6.2059	16.1789	1.3824	Up
116557	Foxj1	33.88	88.2649	1.3814	Up
293860	Flna	43.8369	113.488	1.37232	Up
304983	Tagln2	54.9661	141.829	1.36754	Up
305679	Vcl	12.1279	30.7602	1.34273	Up
287532	Slc43a2	15.4512	39.1618	1.34173	Up
29276	Csrp1	40.7393	103.143	1.34016	Up
25745	Myh9	23.5364	58.6391	1.31697	Up
25757	Cpt1a	16.4085	40.2487	1.2945	Up
114592	Aurkb	32.7989	80.3747	1.29309	Up
301265	Pla2g7	42.4202	103.789	1.29084	Up
117036	Lamc1	25.3458	60.5422	1.2562	Up
24451	Hmox1	46.8427	110.718	1.241	Up
81521	Msn	52.6271	124.09	1.23751	Up
81707	Mmp14	33.4433	78.4784	1.23058	Up
24936	Cd9	74.737	172.147	1.20375	Up
64315	Cd151	73.4757	168.996	1.20165	Up
25662	Igfbp2	185.715	425.506	1.19609	Up
24153	A2m	23.829	54.2273	1.1863	Up
25283	Gclc	31.2051	70.9808	1.18565	Up
257642	LOC257642	872.813	1983.93	1.18461	Up
313494	Tln1	13.2819	30.0715	1.17894	Up
291327	Mrc1	13.9912	31.67	1.1786	Up
58935	Gas6	99.8562	224.713	1.17016	Up
29360	Sepp1	65.6909	147.76	1.16949	Up
362634	C1qc	90.3632	201.255	1.15521	Up
310448	Igsf10	14.8715	33.0519	1.15219	Up
25678	Ddr1	41.6538	92.2774	1.14753	Up
361821	Col6a2	36.1567	78.896	1.12569	Up
298566	C1qa	102.099	222.402	1.12319	Up
29143	Grn	62.6427	135.819	1.11646	Up
307505	Ctnna1	40.085	86.843	1.11535	Up
252919	Slc38a3	36.819	79.5258	1.11097	Up
619374	Jam2	23.8427	50.1819	1.07362	Up
114488	Rbm3	129.093	270.081	1.06498	Up
64467	Entpd2	59.0595	121.793	1.04419	Up
24851	Tpm1	106.347	216.684	1.02682	Up
25692	Plat	48.5735	98.6314	1.02188	Up
83720	Fat1	23.4019	47.399	1.01823	Up
361506	Leng8	23.2452	46.5794	1.00276	Up
266734	Npas4	15.9593	0.313595	-5.66935	Down
100360880	LOC100360880	10.8716	0.363851	-4.90108	Down
79240	Nr4a1	19.5557	1.85518	-3.39796	Down
288289	Chodl	29.4941	2.97178	-3.31102	Down
314322	Fos	78.3067	10.1144	-2.95273	Down
64194	Insig1	83.0461	17.5095	-2.24577	Down
690333	Sertm1	73.7126	15.9418	-2.20909	Down
116680	Ptpru	13.609	3.06331	-2.1514	Down
81726	Mvd	69.9288	16.2377	-2.10654	Down
362971	Mpped1	31.1251	7.45076	-2.06262	Down
89784	Idi1	80.6914	21.7804	-1.88938	Down
116638	Slc17a7	116.885	32.5602	-1.8439	Down
29219	Snca	244.622	68.5946	-1.83439	Down
81743	Pde2a	43.3495	12.3159	-1.8155	Down
29637	Hmgcs1	460.347	137.572	-1.74253	Down
29564	Dync1i1	77.1046	23.2768	-1.72792	Down
308100	Acat2	181.599	56.146	-1.6935	Down
79011	Camkv	106.794	33.3905	-1.67732	Down
24588	Nefm	66.5171	20.9525	-1.66661	Down
29707	Gabra5	103.86	32.9558	-1.65603	Down
116459	Serpini1	44.1934	14.3957	-1.61819	Down
29179	Syn2	62.2905	20.8107	-1.58169	Down
84488	Fgf13	194.679	65.0933	-1.58052	Down
65984	Aacs	38.3575	12.8332	-1.57963	Down
25400	Camk2a	95.6808	32.3053	-1.56646	Down
117024	Crym	266.531	91.7517	-1.5385	Down
192349	Caly	108.723	37.6416	-1.53025	Down
259237	Dock9	22.3306	7.74218	-1.52821	Down
83791	Fdps	293.561	101.969	-1.52553	Down
117556	Sv2b	29.4064	10.2405	-1.52184	Down
246074	Scd1	81.4625	28.4443	-1.518	Down
25716	Syt1	106.001	37.4872	-1.49961	Down
81681	Lss	65.9673	23.3877	-1.496	Down
140910	Msmo1	127.134	45.9021	-1.46971	Down
25675	Hmgcr	128.669	48.0299	-1.42166	Down
25012	Snap25	122.733	45.8771	-1.41968	Down
113976	Acsl4	51.8531	19.8758	-1.38342	Down
679949	Ube2ql1	64.5405	24.7455	-1.38304	Down
365985	LOC365985	42.2795	16.2369	-1.38069	Down
171373	Slc12a5	23.2314	8.94889	-1.3763	Down
58946	Robo1	36.6265	14.2583	-1.36109	Down
29423	Gap43	639.929	249.96	-1.35621	Down
171381	Psd	87.3566	34.1409	-1.35541	Down
79423	Stmn4	346.436	137.085	-1.33752	Down
363123	Rab6b	177.892	70.5148	-1.335	Down
25427	Cyp51	182.524	72.594	-1.33016	Down
64440	Syt4	202.057	80.8852	-1.32081	Down
24799	Eef1a2	70.0767	28.0904	-1.31886	Down
25248	Cnr1	104.008	42.1977	-1.30146	Down
297357	Ctnna2	44.2257	17.9944	-1.29733	Down
363781	Plcxd2	26.2619	10.6889	-1.29686	Down
685076	Pgm2l1	50.3267	20.5318	-1.29347	Down
688736	Kiaa0895l	81.5376	33.2893	-1.29241	Down
83613	Nefl	88.6404	36.3196	-1.28722	Down
29246	Stmn3	331.503	136.84	-1.27653	Down
25531	Rab3a	183.513	76.3385	-1.2654	Down
29580	Fdft1	85.3153	35.683	-1.25757	Down
84510	Stmn2	965.472	406.032	-1.24964	Down
304280	Tmem130	128.298	54.1642	-1.24409	Down
78957	Shank1	62.5339	26.5183	-1.23765	Down
24503	Ina	72.999	30.9944	-1.23587	Down
246118	Tubb3	647.271	275.174	-1.23403	Down
24560	Cd200	108.499	46.4752	-1.22315	Down
60668	Amph	109.369	47.2315	-1.21139	Down
116673	Sdc3	157.018	68.0557	-1.20614	Down
24804	Syp	229.264	99.9649	-1.19752	Down
50687	L1cam	94.655	41.4173	-1.19244	Down
292139	RGD1311558	79.7079	35.1648	-1.18059	Down
25415	Crmp1	559.431	247.381	-1.17723	Down
497878	Nsg2	503.65	222.723	-1.17717	Down
29213	Tubb4a	119.654	52.9458	-1.17628	Down
308134	Tmem35	112.258	49.699	-1.17553	Down
308988	Sez6l2	58.8784	26.161	-1.17032	Down
300053	Kifc2	55.5082	24.7167	-1.16721	Down
81514	Lrrn3	59.7351	26.6499	-1.16445	Down
83633	Gabbr2	43.922	19.6429	-1.16094	Down
65218	Agap2	86.1183	38.7512	-1.15208	Down
24679	Prkar2b	63.9274	29.012	-1.13979	Down
116728	42252	103.356	47.1087	-1.13356	Down
362384	Reep1	124.146	56.887	-1.12587	Down
83425	Akap12	31.6465	14.6067	-1.11542	Down
81734	Nell2	161.812	75.0605	-1.10819	Down
24674	Ppp3ca	159.803	74.3825	-1.10326	Down
25521	Prkar1b	155.022	72.2812	-1.10078	Down
29477	Mapt	464.322	216.525	-1.1006	Down
691429	Shisa7	30.8185	14.4263	-1.0951	Down
24213	Atp1a3	207.315	97.3101	-1.09116	Down
245956	Scn3b	51.0862	24.0246	-1.08842	Down
84394	Dcx	229.865	108.184	-1.0873	Down
29230	Sqle	161.009	75.9604	-1.08382	Down
307997	Hspa12a	43.599	20.6376	-1.07902	Down
360459	RGD1305733	98.9834	46.944	-1.07625	Down
360546	Efnb3	122.867	58.2776	-1.07608	Down
314906	Kif5a	167.433	79.8819	-1.06764	Down
311324	Disp2	38.3906	18.3997	-1.06107	Down
80850	Gng2	410.362	196.693	-1.06095	Down
171500	Stau2	92.1162	44.5682	-1.04744	Down
29332	Stmn1	1067.72	517.736	-1.04425	Down
24949	Syn1	98.0316	47.6176	-1.04175	Down
26759	Acot7	135.827	66.1165	-1.03869	Down
63845	Tmeff1	107.168	52.2197	-1.03721	Down
313409	Dnajc6	59.8691	29.3008	-1.03087	Down
26989	Cadps	47.0045	23.136	-1.02266	Down
81812	Thra	377.46	185.843	-1.02224	Down
29211	Sptbn2	93.0497	45.8326	-1.02163	Down
64457	Ndrg4	166.731	82.5353	-1.01444	Down
117258	Cntn1	85.4598	42.3773	-1.01195	Down
56768	Pclo	14.1118	7.02762	-1.0058	Down
293856	Pdzd4	62.243	31.0235	-1.00455	Down
29395	Hmgb2	35.0446	94.6514	1.43343	Up
58953	Sult4a1	81.2814	38.6583	-1.07215	Down
308444	Axl	11.2667	35.1059	1.63965	Up
25364	Asic2	53.1964	21.9052	-1.28006	Down
58827	Mest	48.497	110.246	1.18476	Up
299339	Tnfaip2	1.95248	12.8676	2.72036	Up
296271	Srxn1	9.14843	30.2091	1.72339	Up
297109	MGC95152	93.2707	40.6149	-1.19941	Down
64300	Mthfd1	17.0087	40.8257	1.2632	Up
362374	Vopp1	66.226	32.6095	-1.02211	Down
25473	Lamb2	11.1344	25.6365	1.20318	Up
60460	Hspa2	10.8623	34.1561	1.65282	Up
171393	Clstn3	56.6835	27.282	-1.05498	Down
100361376	Kank2	3.49504	13.7911	1.98036	Up
25404	Cav1	12.9459	36.985	1.51444	Up
24421	Gsta3	48.5068	112.617	1.21516	Up
64832	Cplx1	64.5622	28.0636	-1.20199	Down
684871	LOC684871	4.35412	31.3923	2.84996	Up
24770	Ccl2	7.04158	52.2208	2.89065	Up
290356	Phyhip	37.9203	14.4451	-1.39239	Down
64030	Kit	19.2339	5.53919	-1.7959	Down
312538	Mcm2	8.64042	26.1248	1.59625	Up
89843	Cxadr	99.661	48.1348	-1.04995	Down
360970	Cabp7	24.6459	7.33864	-1.74776	Down
170905	Lfng	19.439	52.66	1.43776	Up
360868	Sft2d2	11.6002	26.1853	1.17461	Up
289185	Creg1	22.3917	54.7623	1.29022	Up
24517	Junb	42.6762	13.3231	-1.6795	Down
308341	Ssc5d	7.72042	21.1039	1.45076	Up
25673	Anxa5	35.8582	84.8025	1.2418	Up
85332	Prkcdbp	10.0726	48.3654	2.26354	Up
170848	Kcnq2	34.3515	15.9166	-1.10984	Down
299923	Ndrg1	43.2927	18.8127	-1.20242	Down
79559	Alcam	52.5681	24.988	-1.07295	Down
293493	Fam57b	51.5814	18.219	-1.50141	Down
303926	Igsf11	20.6555	42.5571	1.04288	Up
300228	Lima1	14.4123	31.8988	1.14621	Up
291713	Rit2	43.8358	14.9492	-1.55204	Down
59073	Lxn	53.0887	119.348	1.16869	Up
60379	Col5a3	7.4708	18.2619	1.2895	Up
64191	Dhcr7	45.309	19.73	-1.19941	Down
25043	Eln	16.8082	37.025	1.13934	Up
25625	Tnfrsf1a	21.0914	51.5141	1.28831	Up
305509	Adcy1	27.5219	9.8817	-1.47775	Down
113893	Sncb	87.6617	35.7698	-1.29321	Down
360681	Narf	40.2885	17.7216	-1.18486	Down
406864	Clic1	31.6082	81.323	1.36337	Up
367160	Cpne4	12.306	2.76729	-2.15282	Down
50594	Nbl1	21.5992	54.8812	1.34533	Up
171097	Adap1	57.2252	26.8567	-1.09137	Down
306748	Cxcl14	14.1167	43.9048	1.63698	Up
85273	Fbxo2	39.3011	90.0216	1.1957	Up
25420	Cryab	11.7916	61.9559	2.39349	Up
24780	Slc4a2	7.38953	20.6391	1.48182	Up
306071	Lcp1	13.942	32.6	1.22543	Up
24771	Sdc4	19.7889	45.6624	1.20631	Up
25654	Col11a1	8.88506	18.4089	1.05095	Up
64353	Pdlim5	29.696	65.277	1.13631	Up
362065	Wls	22.064	46.4268	1.07327	Up
65038	Inppl1	13.1104	27.5569	1.07171	Up
361512	Ehd2	2.9934	18.2641	2.60915	Up
54227	Arpc1b	27.7726	66.1285	1.25161	Up
64543	Sec14l3	38.6355	11.4951	-1.74891	Down
499617	Rfxap	82.9127	40.5568	-1.03165	Down
286895	Fam5b	18.8927	6.81162	-1.47176	Down
445442	Thbs1	12.4006	28.4144	1.19621	Up
298298	Dhcr24	60.6771	24.72	-1.29547	Down
366031	Crb2	3.93871	14.2126	1.85137	Up
24852	Tpm4	58.5335	128.086	1.12977	Up
362720	Rrm2	14.9912	36.4402	1.28142	Up
84408	Cdh8	35.0163	15.6446	-1.16236	Down
362401	Tmem43	16.5649	37.2178	1.16786	Up
114553	Ncf1	16.6515	37.6997	1.17891	Up
116743	Sh3gl2	61.9625	25.4043	-1.28632	Down
56817	Kcnip2	20.2754	5.00191	-2.01918	Down
500102	Fam131b	25.3237	11.027	-1.19945	Down
25666	Dgkg	14.0416	3.51668	-1.99743	Down
289668	Lap3	30.8456	61.7225	1.00073	Up
309945	Arrdc3	16.2813	50.7273	1.63954	Up
191573	Grin3a	10.2596	2.36862	-2.11485	Down
170924	Abcc4	6.91113	17.9708	1.37866	Up
113906	Hspb8	11.4024	35.2987	1.63028	Up
282843	Sorbs3	8.71485	25.6074	1.55501	Up
64155	Scn7a	8.65572	18.1172	1.06564	Up
24655	Plcd1	10.4131	27.5483	1.40356	Up
293650	Tcirg1	10.255	28.4659	1.47291	Up
25585	Id3	30.9187	80.1265	1.3738	Up
368044	Atp6v1g2	62.457	26.3291	-1.2462	Down
58979	Gng7	21.5011	7.06558	-1.60553	Down
259269	Erc2	31.6096	13.0523	-1.27606	Down
246755	Bcas1	4.45637	17.3611	1.96192	Up
117100	Slc6a7	9.2056	0.850544	-3.43605	Down
114856	Dusp1	20.4528	4.37417	-2.22522	Down
171411	Tmem176b	25.098	57.1745	1.1878	Up
296583	Nacc2	13.7273	30.8902	1.17011	Up
65047	Slit1	20.6884	9.41012	-1.13654	Down
406167	Prrt1	39.9712	15.7139	-1.34692	Down
362284	Phactr3	52.2635	21.1827	-1.30292	Down
81634	Actn1	19.1305	39.3551	1.04067	Up
499903	Napb	66.1461	21.6153	-1.6136	Down
313663	Crocc	6.02077	14.1007	1.22775	Up
54278	Nr4a2	11.485	1.67315	-2.7791	Down
54349	Aox1	9.40429	21.5196	1.19426	Up
287561	Ccl7	2.13641	27.6267	3.6928	Up
25484	Myo1e	8.88684	20.7494	1.22333	Up
290639	Fcho1	26.5706	11.1966	-1.24677	Down
291885	Mcm5	4.56936	17.5569	1.94197	Up
309262	Nsdhl	48.8232	20.6306	-1.24278	Down
360916	Tmem150c	21.936	7.55778	-1.53726	Down
295219	Slc27a3	16.409	38.2216	1.2199	Up
29461	Vgf	11.5393	28.934	1.3262	Up
296313	Myl9	6.25517	33.0874	2.40316	Up
24788	Sord	26.7598	53.7354	1.00581	Up
114100	Sc5d	48.6733	23.2433	-1.06631	Down
84586	Fgl2	2.56229	10.6315	2.05285	Up
171164	Gbp2	19.3233	41.4443	1.10083	Up
25600	Utrn	2.71721	6.82445	1.32859	Up
25298	Cck	117.395	49.8911	-1.23451	Down
497942	Cxcl16	8.52787	28.3755	1.73439	Up
305434	Jakmip1	24.0881	8.23727	-1.54808	Down
315047	Laptm4b	22.3638	50.4157	1.17271	Up
65161	Litaf	20.5886	45.6621	1.14915	Up
502727	RGD1563349	12.7023	5.16732	-1.2976	Down
207119	Rin1	3.63453	15.0373	2.04871	Up
25644	Bmp6	12.1772	36.2137	1.57235	Up
29644	Ptpn5	37.9202	18.553	-1.03131	Down
100360501	LOC100360501	22.0763	50.1956	1.18506	Up
252929	Ctsz	36.0922	75.0804	1.05675	Up
367915	Rab9b	22.2923	9.84196	-1.17953	Down
64169	Necab1	37.681	10.7643	-1.80758	Down
498638	Msr1	3.26592	20.2893	2.63515	Up
303378	Slfn13	8.77561	21.4669	1.29054	Up
306243	Cacna2d3	23.5396	9.906	-1.24871	Down
246097	Fas	4.24318	15.9987	1.91474	Up
293497	Kctd13	48.8289	21.6088	-1.17611	Down
25423	Ctsc	26.0543	53.9316	1.04961	Up
362911	Mal2	29.5997	13.0594	-1.18049	Down
313783	Olfm2	53.4577	26.7058	-1.00125	Down
29501	Slc12a4	9.1667	21.2126	1.21045	Up
24772	Cxcl12	8.3068	17.4735	1.07281	Up
305242	Cdkl2	34.4031	14.3892	-1.25755	Down
684980	Tsc22d4	12.1288	29.8656	1.30004	Up
307395	Ablim3	22.3954	8.63211	-1.37542	Down
292657	Slc1a5	3.19132	13.4077	2.07084	Up
116724	Epb41l3	20.0974	9.57158	-1.07018	Down
690374	Trim47	4.33654	16.7298	1.94781	Up
290551	Chdh	1.67066	8.34701	2.32084	Up
300218	Tuba1c	9.16308	28.8322	1.65378	Up
498276	LOC498276	15.3267	40.3472	1.39642	Up
361069	Epb49	30.9662	14.4394	-1.10069	Down
287435	Cd68	27.8493	62.1021	1.157	Up
84030	Chn1	29.1418	12.2282	-1.25288	Down
60629	Unc5a	30.8305	14.4163	-1.09666	Down
299757	Nts	39.6607	9.11941	-2.1207	Down
292750	Plekhg2	4.87581	12.2082	1.32414	Up
24660	Pmp22	16.8177	38.7421	1.20393	Up
29177	Hpca	37.7414	14.8424	-1.34642	Down
84551	Slc7a8	11.2709	22.5793	1.00239	Up
309684	Itgb2	6.31132	16.872	1.41862	Up
65155	Alas1	9.99664	25.762	1.36573	Up
296560	Uap1l1	5.9035	16.8864	1.51622	Up
24416	Grm3	10.1605	2.69762	-1.91321	Down
64356	Nrgn	20.3053	4.31057	-2.2359	Down
81820	Doc2b	17.0903	4.05722	-2.07461	Down
29599	Atp2b3	12.6298	5.34123	-1.24158	Down
314654	Myo1f	4.68339	12.9315	1.46526	Up
315346	Itga5	3.03178	9.47849	1.64449	Up
25672	Nr3c2	11.2307	4.83354	-1.2163	Down
114117	Gng3	54.0444	22.5478	-1.26116	Down
25619	Plau	3.79643	14.2824	1.91152	Up
302993	Sox8	2.13346	9.12384	2.09644	Up
50545	Dpf1	36.4046	17.8438	-1.0287	Down
64552	Mpeg1	18.4338	37.6317	1.02959	Up
54276	Neurod2	40.6665	18.864	-1.1082	Down
306771	Fbxo23	29.8213	10.8878	-1.45363	Down
360500	Arhgdig	64.3635	28.4047	-1.18011	Down
297339	Capg	7.84867	25.5434	1.70243	Up
679668	LRRTM1	21.1834	9.02613	-1.23076	Down
24379	Gad1	19.3837	8.29174	-1.22509	Down
155423	Anxa7	19.1158	40.3115	1.07643	Up
64828	B4galnt1	32.4635	15.1457	-1.09991	Down
498564	Itgbl1	14.4117	3.96723	-1.86103	Down
304573	Pole	2.28227	6.40244	1.48816	Up
494320	Ccdc8	5.10951	13.8911	1.4429	Up
29593	Ckmt1b	19.1275	4.89653	-1.96582	Down
363455	Chrdl1	6.12026	14.4192	1.23632	Up
288057	Mylk	10.5923	5.23967	-1.01547	Down
363153	Arpp21	19.6792	8.58765	-1.19634	Down
84573	Otof	6.0865	2.10978	-1.52852	Down
317183	Pcdh19	10.7029	3.78049	-1.50136	Down
303678	Caskin2	3.71541	9.89801	1.41362	Up
171574	Dnm3	21.267	9.73398	-1.12751	Down
302975	Syngr3	46.1479	19.0066	-1.27977	Down
25501	Nxph1	15.7039	5.09153	-1.62495	Down
140582	Ddit4l	3.84909	20.674	2.42523	Up
171571	Grip2	7.98481	2.70107	-1.56373	Down
316273	Mcm3	4.65922	13.8973	1.57664	Up
498922	Cbln1	10.2792	2.15693	-2.25268	Down
290644	Ifi30	23.7428	51.4682	1.11619	Up
85265	Ajuba	2.59817	9.58095	1.88267	Up
56827	Cacna1i	7.1	2.67152	-1.41016	Down
257649	Cenpf	3.79879	7.7484	1.02836	Up
24258	Chga	34.3911	15.5234	-1.1476	Down
60444	Kcnt1	1.20032	6.21752	2.37292	Up
361364	Dok4	38.8148	16.8122	-1.2071	Down
24414	Grm1	5.30404	1.65349	-1.68158	Down
312727	Tspan11	7.97928	17.465	1.13014	Up
24646	Abcb1b	4.93482	12.7119	1.36511	Up
316129	Uhrf1	4.38984	14.1553	1.6891	Up
363212	Bend6	39.6193	18.6025	-1.09071	Down
25261	Id1	10.3424	35.65	1.78534	Up
360814	Rasal1	10.7555	3.28781	-1.70988	Down
245979	Lmo1	56.1967	22.711	-1.30709	Down
293677	Efemp2	18.9146	41.1633	1.12186	Up
81813	Klf10	8.82247	20.037	1.18342	Up
293950	Morn4	43.3666	21.2349	-1.03015	Down
303772	Slc16a6	8.34311	22.1749	1.41027	Up
363249	Ctdsp1	14.0166	29.5892	1.07794	Up
297077	Tmem176a	25.5031	58.5682	1.19944	Up
171039	Rph3a	25.2411	11.8274	-1.09363	Down
362530	Akna	5.31428	11.6829	1.13645	Up
315994	Mapkapk3	5.62912	15.7178	1.48142	Up
60350	Cd14	5.24794	18.8941	1.84812	Up
113938	Snurf	51.5045	25.7148	-1.0021	Down
363989	Phlda3	11.4428	29.9013	1.38577	Up
502988	Sesn2	12.3827	25.6487	1.05056	Up
116508	Nrxn3	8.04454	3.21488	-1.32324	Down
305494	Aebp1	5.91707	13.9454	1.23683	Up
306349	Tmem59l	39.9549	17.9397	-1.15521	Down
291406	Zfp516	2.5941	8.8469	1.76994	Up
297604	Ltbr	13.5973	29.3586	1.11046	Up
314164	Lrfn5	15.9537	6.46285	-1.30365	Down
170943	Slc25a10	13.1375	29.4015	1.1622	Up
293749	Ms4a6bl	17.2443	39.3048	1.18858	Up
116684	Oplah	6.55275	14.5115	1.14703	Up
246274	Faim2	29.5879	11.6305	-1.3471	Down
117059	Calb2	47.0838	23.0173	-1.03251	Down
300438	Ldlr	14.5329	5.68147	-1.35499	Down
316638	Sned1	1.86142	5.83028	1.64716	Up
171438	Crtac1	17.0021	6.58574	-1.36829	Down
316067	Xylb	6.89424	15.7981	1.19629	Up
363425	Cav2	9.58589	21.5799	1.1707	Up
308069	Slc12a7	5.10022	11.2203	1.13749	Up
81517	Mdk	46.1152	111.066	1.2681	Up
361714	Rasgrp2	20.7827	8.55236	-1.28099	Down
364405	Scara3	9.74041	19.7417	1.01919	Up
83612	Slc32a1	11.2131	3.10685	-1.85167	Down
365381	Stk32c	24.5618	10.9716	-1.16264	Down
192226	Cand2	4.13725	10.2098	1.30321	Up
65204	Cnn1	0.65882	8.41286	3.67464	Up
498546	Serp2	35.5819	12.3568	-1.52584	Down
81633	Acta2	4.01193	16.3722	2.02888	Up
309186	Fermt3	5.52232	14.9516	1.43696	Up
24598	Nos1	10.2767	4.38473	-1.22882	Down
81008	Itga7	4.13845	10.4643	1.33831	Up
24482	Igf1	4.39114	14.7254	1.74564	Up
501164	Cdk5r2	24.3112	8.76999	-1.47097	Down
58844	Grb14	14.1716	4.20668	-1.75225	Down
362298	Actr3b	25.4354	9.64734	-1.39863	Down
298101	Col27a1	1.9994	5.84217	1.54694	Up
81529	Pde1a	22.9136	9.91026	-1.20921	Down
305827	Wdhd1	3.30734	8.81563	1.41439	Up
24932	Cd4	15.9692	33.3307	1.06156	Up
140610	Dbc1	19.9379	8.70265	-1.19598	Down
307206	Neto1	13.9573	6.1806	-1.1752	Down
171341	Mgst1	16.1312	39.2739	1.28372	Up
290212	Efs	6.48612	16.1061	1.31218	Up
301121	Rfx2	3.7332	10.5572	1.49974	Up
290558	Nt5dc2	10.517	24.6704	1.23006	Up
29558	Fcgrt	15.8584	34.0928	1.10422	Up
24380	Gad2	12.7659	3.62309	-1.817	Down
171339	Dnah1	1.72783	3.82965	1.14825	Up
25464	Icam1	6.30415	15.506	1.29845	Up
314423	Bcl11b	9.31739	4.26603	-1.12703	Down
311055	Tanc1	3.657	8.16209	1.15828	Up
500573	Tmco4	2.29193	8.21445	1.8416	Up
81526	Nov	25.6817	10.1464	-1.33977	Down
24471	Hspb1	9.16965	31.4655	1.77883	Up
25458	Gss	7.90455	19.9761	1.33752	Up
170928	Necab2	24.0903	9.65511	-1.31909	Down
304741	Tfcp2l1	1.55515	4.03597	1.37586	Up
690899	MGC112715	6.60607	17.7994	1.42996	Up
294273	RT1-DMb	5.56035	18.838	1.7604	Up
171575	Dnase2	13.3031	30.6316	1.20325	Up
308511	Chst8	8.20991	1.60563	-2.35423	Down
54296	Rgs7	19.4281	8.34338	-1.21944	Down
266780	Rimbp2	6.90221	3.11411	-1.14824	Down
361689	Unc93b1	12.9333	25.896	1.00164	Up
301227	Trem2	2.59709	13.9798	2.42838	Up
363972	Dpp10	11.3929	3.64589	-1.6438	Down
300126	Gtse1	4.51623	12.2595	1.44071	Up
501625	Bex1	77.0607	38.0086	-1.01967	Down
66030	Synpr	15.0325	4.34525	-1.79058	Down
305888	Zfhx2	2.45609	5.34419	1.12161	Up
24835	Tnf	0.116798	4.86249	5.37961	Up
114709	Ifitm2	19.8602	52.8174	1.41113	Up
58949	Ptafr	3.85159	10.0952	1.39014	Up
314993	Atad2	3.61224	8.08417	1.1622	Up
499528	Ccno	4.58869	12.804	1.48044	Up
316519	Slc11a1	2.36259	9.70056	2.0377	Up
81782	Soat1	11.2312	25.2152	1.16679	Up
29480	Rgs4	13.2304	5.47948	-1.27174	Down
24681	Prkcg	16.7495	8.07872	-1.05192	Down
289664	Ldb2	11.8889	3.41182	-1.801	Down
494444	Cdkn2d	38.222	17.6294	-1.11642	Down
308594	Ccdc114	5.77642	14.1638	1.29396	Up
25060	Hk3	0.911308	5.02912	2.4643	Up
305064	Ptpn14	1.8391	5.94558	1.69282	Up
29660	Pnck	15.6333	4.89503	-1.67524	Down
50871	Hpcal1	22.2397	9.27884	-1.26112	Down
310132	Osmr	3.61475	10.156	1.49036	Up
288093	Arhgap31	6.0037	12.0126	1.00063	Up
315121	Cdc42ep1	1.02306	6.18155	2.59507	Up
25456	Glrb	29.8662	13.5731	-1.13776	Down
689613	Mtmr11	4.76617	12.265	1.36365	Up
170840	Slc40a1	2.41453	7.63383	1.66066	Up
288743	Sgsm1	10.2496	5.0565	-1.01935	Down
56646	Lgals1	32.46	75.4102	1.2161	Up
307449	Mcc	3.73824	9.6805	1.37272	Up
304608	Mmp19	6.31091	16.2672	1.36605	Up
361675	Cend1	30.1908	14.8378	-1.02484	Down
59323	Erbb4	7.9167	3.04017	-1.38075	Down
306575	Ckap2	8.99579	18.8044	1.06375	Up
641525	Pcdhgc5	6.97465	14.7512	1.08064	Up
304860	Npl	6.13278	14.6383	1.25513	Up
25041	P2rx6	6.16007	15.0472	1.28847	Up
25084	Il4r	3.02089	8.28376	1.45531	Up
296655	Stom	10.8992	23.9067	1.13319	Up
54259	Inpp5d	4.12572	8.91668	1.11186	Up
295458	Bdh2	5.88046	19.464	1.72681	Up
316516	Tmbim1	8.62451	19.3565	1.16631	Up
302965	Tnfrsf12a	5.53115	20.2248	1.87048	Up
29228	Nfic	8.73451	21.6234	1.3078	Up
365042	Rab32	5.66639	14.8646	1.39138	Up
501854	Rab7b	4.23631	11.5614	1.44843	Up
303233	Usp43	8.10433	18.0973	1.15901	Up
296395	Kcng1	18.7347	9.31166	-1.00861	Down
293186	Lyve1	0.239667	3.06109	3.67494	Up
25202	Gucy1b3	14.2327	6.73045	-1.08044	Down
64515	Cdc20	6.51434	17.1046	1.39269	Up
498533	Fam167a	7.21284	14.5296	1.01036	Up
24812	Tap2	4.62185	12.2371	1.40472	Up
54301	Slc14a1	16.4198	33.9539	1.04814	Up
24811	Tap1	4.87473	12.1556	1.31822	Up
29540	Hsd17b7	13.6157	4.2858	-1.66764	Down
302562	Plp2	3.9255	15.9722	2.02461	Up
364018	Ncf2	3.3897	12.3217	1.86197	Up
315722	Adpgk	9.39731	18.9944	1.01526	Up
291129	Nrsn1	18.954	6.73047	-1.49373	Down
24251	Cd53	10.1544	22.7523	1.16391	Up
361630	Tead1	14.718	30.1075	1.03255	Up
81505	Emp3	3.04112	17.6549	2.5374	Up
360918	Pf4	16.7296	60.4864	1.8542	Up
362325	Mdfic	5.51251	11.9772	1.11951	Up
192110	Pou3f1	5.01364	1.04518	-2.26211	Down
24184	Ak2	12.7107	26.346	1.05154	Up
445541	Repin1	8.13815	19.5408	1.26372	Up
311184	C1qtnf4	29.4899	13.4678	-1.1307	Down
113992	Ugt1a6	4.11718	11.3097	1.45783	Up
306128	Cln5	4.45442	11.4904	1.36713	Up
65031	Doc2a	14.3659	4.31838	-1.73409	Down
64512	Fzd2	5.93844	15.3051	1.36586	Up
288080	Stxbp5l	12.6262	6.12532	-1.04356	Down
140860	Slco2b1	6.02449	12.2142	1.01965	Up
79129	Cyba	25.0466	54.9839	1.1344	Up
309452	Nfkb2	3.96715	9.90243	1.31968	Up
25584	F3	9.84915	21.5815	1.13173	Up
300985	Parp3	4.35052	12.0883	1.47435	Up
66021	Cybb	9.17325	20.8961	1.18773	Up
361882	Arhgef28	5.14859	2.11696	-1.28219	Down
24832	Thy1	27.1335	11.9279	-1.18573	Down
314280	Smoc1	7.62996	20.1707	1.40251	Up
360202	Ston1	3.1859	8.5497	1.42417	Up
363517	Plxnb3	0.405666	2.17819	2.42477	Up
294071	Hells	2.65447	7.63154	1.52355	Up
117524	Ccnf	1.88087	6.14733	1.70856	Up
81718	Cdo1	30.4746	14.9209	-1.03027	Down
500526	Mknk1	9.36821	20.1864	1.10754	Up
309429	Kank1	3.93028	8.16706	1.05519	Up
315599	Nlrx1	3.53437	8.61742	1.2858	Up
685826	Rprml	35.3394	15.6592	-1.17427	Down
296344	Mybl2	2.73516	7.21539	1.39945	Up
24795	Serpina3n	0.812626	5.36505	2.72293	Up
365864	Tuft1	3.26952	9.58382	1.55152	Up
117064	Vip	3.97098	0.0335702	-6.88617	Down
306404	Spock3	8.56789	3.25732	-1.39526	Down
298944	Gpr22	7.76838	3.44602	-1.17268	Down
300758	Celf6	17.5311	7.14133	-1.29565	Down
306127	Irg1	4.56276	12.1554	1.41362	Up
361537	Tyrobp	29.2845	65.2542	1.15593	Up
303901	Sema5b	4.68312	10.1619	1.11763	Up
29629	Gria4	8.98114	4.1171	-1.12527	Down
246266	Aspg	0.868481	4.7986	2.46605	Up
65129	Cldn1	2.30128	6.78399	1.5597	Up
317322	Gpc4	8.3145	16.6486	1.0017	Up
679532	Elovl1	8.53133	20.391	1.25709	Up
25542	Ccl3	5.51315	21.3211	1.95134	Up
353307	Slc29a3	8.12472	18.3978	1.17914	Up
294286	Kifc1	3.15848	9.37102	1.56898	Up
308843	Tsku	7.41734	15.4289	1.05666	Up
316101	Limd1	4.63567	9.80389	1.08058	Up
364206	Plek	4.73138	13.5576	1.51877	Up
315696	Snx33	2.50726	6.5573	1.38699	Up
54315	Ucp2	21.1074	43.5216	1.04398	Up
246298	Retsat	9.65273	20.4055	1.07995	Up
315732	Uaca	4.07154	8.57741	1.07497	Up
360634	Plekhh3	3.36494	8.663	1.36428	Up
295264	Mllt11	20.0576	8.17533	-1.2948	Down
308807	Prss23	3.41168	10.5627	1.63042	Up
301617	Pask	3.07737	7.01774	1.18931	Up
501688	Lsm11	31.1837	14.6661	-1.0883	Down
291699	Stard4	8.02283	2.75687	-1.54108	Down
307865	Cntnap4	4.9422	1.83488	-1.42947	Down
297822	Tp53inp1	8.21802	22.6432	1.46222	Up
54237	Cdk1	11.3164	26.084	1.20475	Up
311901	Lhx6	5.51585	1.72841	-1.67414	Down
316742	Tgif1	5.67707	15.8301	1.47945	Up
317580	Rab33a	27.0308	10.9062	-1.30946	Down
306527	Dusp26	16.0622	6.38926	-1.32995	Down
289997	Dlgap5	4.27995	10.2004	1.25297	Up
59086	Tgfb1	5.93307	15.8071	1.41372	Up
297480	Foxp1	12.336	5.21365	-1.24251	Down
311742	Cdca7	2.44845	7.74477	1.66135	Up
295645	Slc4a10	10.2652	4.93996	-1.05519	Down
308387	Npas1	6.17937	1.26938	-2.28333	Down
363465	Pir	9.24617	20.612	1.15656	Up
296060	Arhgap11a	4.21127	8.76893	1.05814	Up
306695	Zfp367	3.62346	8.36954	1.20778	Up
24615	S100a4	10.9465	35.8208	1.71032	Up
767613	Gpr17	1.30393	9.15144	2.81114	Up
29361	Sox10	2.39874	6.84256	1.51226	Up
311671	Npepl1	6.38646	15.0026	1.23212	Up
60338	Fxyd5	3.09858	13.6869	2.14312	Up
291983	Psmb10	17.9476	36.6958	1.03182	Up
171058	Rab3c	31.3739	14.0825	-1.15566	Down
25507	Pcsk6	3.5287	7.73363	1.13201	Up
362817	Cdk2	5.10109	12.1488	1.25194	Up
83836	Nde1	6.61216	14.6191	1.14466	Up
307126	Mcm10	1.96663	5.42325	1.46343	Up
361112	Vstm4	3.47299	9.701	1.48196	Up
25153	Mas1	10.3609	3.71492	-1.47975	Down
292071	Cdt1	2.43107	7.78679	1.67944	Up
310630	Sema4a	11.6215	5.67036	-1.03528	Down
25626	Krt8	3.93785	11.5299	1.5499	Up
24494	Il1b	3.42131	11.8492	1.79217	Up
494338	Trim25	4.318	10.5297	1.28603	Up
288077	Hcls1	9.29847	18.8697	1.021	Up
361313	Rell2	16.3081	7.08469	-1.20281	Down
84574	Tgfb1i1	4.78356	12.1532	1.34518	Up
170538	Prkcd	4.99537	10.8817	1.12324	Up
80977	Syt13	10.0557	2.36873	-2.08583	Down
289711	Evc2	2.1741	5.64625	1.37687	Up
293524	Bag3	5.35474	12.2186	1.19019	Up
29256	Oprl1	6.23113	2.103	-1.56704	Down
252892	Lgi1	13.3889	5.11531	-1.38815	Down
365395	Clcf1	0.208395	3.37243	4.01639	Up
367620	MGC116197	24.9051	12.1656	-1.03364	Down
29579	Esyt1	3.19155	7.31054	1.19572	Up
171358	Camk1g	15.7331	7.86544	-1.0002	Down
362850	Angptl4	5.08128	12.6719	1.31836	Up
289419	Nuak2	3.88131	9.10658	1.23037	Up
378947	Bst2	16.775	36.8399	1.13495	Up
308492	Wdr62	2.05248	5.04531	1.29758	Up
100188935	Rt1.aa	9.18474	19.5286	1.08828	Up
652929	Cd99	22.6191	47.3812	1.06677	Up
298534	Clspn	1.61371	4.22981	1.39021	Up
114505	Klf4	8.76913	3.29897	-1.41042	Down
315740	Kif23	5.35397	10.7312	1.00314	Up
81733	Nell1	10.925	5.17824	-1.07709	Down
117088	Adarb2	4.24682	0.954851	-2.15304	Down
293618	Ifitm1	3.11537	15.4595	2.31102	Up
84390	Hcn1	9.51145	4.16823	-1.19023	Down
498089	Dtx3l	2.85422	6.14584	1.10651	Up
25217	Tapbp	8.91902	19.1339	1.10117	Up
59106	Ltbp2	1.36705	3.43102	1.32757	Up
171101	Grp	10.1531	1.65996	-2.61271	Down
311137	Zfp385b	8.22502	3.91503	-1.071	Down
360958	Ablim2	7.38433	2.73908	-1.43078	Down
24962	Cth	3.41962	10.0027	1.54848	Up
289712	Evc	2.89392	6.40039	1.14513	Up
295248	Zbtb7b	3.55105	10.5046	1.5647	Up
685169	Fam163b	10.9174	3.19232	-1.77395	Down
156767	Tnfrsf1b	3.1082	7.65112	1.29959	Up
54133	Pdlim1	5.25883	14.0128	1.41393	Up
297386	Slc4a5	1.40955	4.35097	1.6261	Up
116744	Lpar1	3.67962	8.12494	1.1428	Up
192245	Hspb6	5.77201	15.1344	1.39069	Up
29740	Eci1	15.6893	32.059	1.03095	Up
292756	Pak4	5.63803	11.3858	1.01397	Up
293502	Kif22	6.31592	13.5315	1.09926	Up
29704	Pacsin1	11.9062	4.46024	-1.41652	Down
312052	Steap2	2.07431	5.48444	1.40272	Up
311861	Fibcd1	4.72135	1.94983	-1.27585	Down
295283	Ankrd34a	4.78603	1.41623	-1.75678	Down
361226	Cd83	5.64891	12.4387	1.13879	Up
362238	Dusp15	9.4113	4.51878	-1.05846	Down
308875	Rhog	12.7988	25.7148	1.00659	Up
362675	Tp73	1.84632	4.52134	1.2921	Up
302972	Amdhd2	6.23558	14.9273	1.25936	Up
317224	Fndc3c1	0.641228	2.55202	1.99273	Up
259242	Wipf3	3.17548	0.949778	-1.74131	Down
246766	Ggta1p	4.8477	12.8752	1.40922	Up
305234	Stbd1	1.57318	6.01808	1.93562	Up
362988	Cpne8	5.76394	2.22912	-1.37058	Down
24434	Gusb	4.80096	10.5117	1.1306	Up
306247	Il17rb	0.63491	3.91475	2.6243	Up
140933	Trpc5	4.27757	1.18684	-1.84967	Down
691657	Crip1	22.7825	51.2153	1.16865	Up
116487	Tgfbi	1.27899	4.59738	1.8458	Up
25631	Smad3	2.15639	4.84992	1.16935	Up
170630	Fgf12	38.055	17.9863	-1.08119	Down
360779	Lrch4	4.42278	9.23524	1.0622	Up
361824	Chchd10	19.9732	42.3892	1.08563	Up
24508	Irf1	7.20639	14.5651	1.01517	Up
367039	Dock6	1.20304	2.97364	1.30554	Up
361437	Dbndd1	17.261	8.43108	-1.03373	Down
314818	E2f7	1.61566	4.67889	1.53404	Up
29659	P2rx4	7.33835	14.8855	1.02038	Up
291388	Cbln2	3.81064	0.765514	-2.31553	Down
114494	Ccna2	7.20384	15.3546	1.09183	Up
500973	Slc37a2	1.74886	7.05001	2.01121	Up
25707	Cntf	6.4874	16.7929	1.37214	Up
316602	Hjurp	2.24846	6.06218	1.4309	Up
691644	Myh2	1.17828	3.05206	1.3731	Up
300219	Troap	1.75771	5.82458	1.72846	Up
83508	Timeless	3.02858	6.3847	1.07598	Up
308787	Adamtsl3	1.00308	2.57219	1.35856	Up
365468	Lzts2	5.68521	11.388	1.00223	Up
296469	Nkain4	15.9389	34.5083	1.11439	Up
500133	Nod1	2.3611	5.43076	1.2017	Up
310486	Rarres1	9.43536	19.7777	1.06772	Up
310756	Mov10	2.27341	5.43404	1.25717	Up
309168	Map3k11	3.81009	7.84679	1.04228	Up
25059	Hk2	3.70158	7.62313	1.04224	Up
114638	Hps1	4.03659	8.9447	1.1479	Up
686323	LOC686323	8.06038	16.3187	1.01761	Up
29559	Grik1	2.2552	0.362833	-2.63588	Down
296500	Dlx1	9.23727	4.31844	-1.09695	Down
362256	Snhg11	10.6529	4.71157	-1.17696	Down
292098	Pgbd5	13.3217	6.37101	-1.06418	Down
309000	Orai3	6.17407	13.3367	1.11111	Up
296653	Phf19	1.06605	3.43407	1.68764	Up
292406	Thbs2	2.42943	4.92927	1.02075	Up
291964	Fhod1	0.948573	3.24811	1.77577	Up
499772	Ier5l	1.8182	6.7956	1.90209	Up
116591	Fcgr2a	5.32722	13.2005	1.30914	Up
315746	Cln6	6.33983	13.2777	1.06648	Up
24337	Erbb2	2.87095	5.84798	1.02641	Up
170929	Bcl2a1	4.0521	15.3038	1.91715	Up
687031	Ajap1	6.25442	2.32154	-1.42979	Down
59294	Pold1	2.79597	6.38805	1.19203	Up
25203	Ccnb1	7.41879	16.0111	1.10982	Up
499702	Synpo2	1.52281	4.02186	1.40113	Up
499322	Fam111a	3.34983	7.29298	1.12242	Up
689069	Parvg	4.01107	8.85213	1.14204	Up
25731	Syt3	10.9165	4.98101	-1.132	Down
308582	Tead2	5.74501	11.924	1.05348	Up
140668	Abcc3	1.15199	3.07643	1.41713	Up
310877	Tifa	7.9728	16.153	1.01864	Up
309387	Cnnm1	4.81597	9.72291	1.01356	Up
64576	Ptprv	1.09898	2.92278	1.41118	Up
304577	Ung	2.84138	7.94317	1.48312	Up
59329	Sik1	9.57307	4.61896	-1.05141	Down
246172	Nexn	1.32458	5.08816	1.94161	Up
64636	Ntsr2	7.24689	15.4693	1.09398	Up
295324	Ttf2	2.89099	6.10204	1.07773	Up
406195	Tcf19	4.57235	11.1707	1.28871	Up
498282	Arhgap30	2.36773	5.45529	1.20415	Up
288242	Chaf1b	2.26422	6.76359	1.57877	Up
83824	Cxxc4	3.66124	1.58564	-1.20726	Down
287741	FAM187A	5.64842	13.0974	1.21336	Up
117062	Hmga1	21.8931	53.9693	1.30166	Up
313108	Mms22l	1.54112	3.86984	1.3283	Up
64627	Hist1h4b	7.54476	16.6273	1.14001	Up
500762	Tmem198b	4.14219	8.7854	1.08471	Up
25732	Acp5	4.04643	10.6316	1.39363	Up
361142	Galntl6	5.11705	1.36515	-1.90625	Down
303163	Igtp	3.05988	7.74469	1.33973	Up
293561	Rnf152	4.76994	2.37771	-1.0044	Down
29358	Npy1r	3.17985	0.697384	-2.18893	Down
171088	Inpp5j	5.87199	2.54671	-1.20522	Down
314618	Hmha1	2.27244	5.14824	1.17984	Up
296708	Olfml2a	0.919986	2.55982	1.47636	Up
315330	Espl1	1.26482	2.88186	1.18807	Up
294043	Sorcs3	3.51914	1.56509	-1.16898	Down
364837	Gypc	2.44068	6.59741	1.43462	Up
29687	C1qb	10.6671	21.7308	1.02657	Up
309381	Pyroxd2	4.63197	10.2782	1.14989	Up
498185	Slc24a6	2.54254	6.26398	1.30081	Up
24412	Grin2d	2.75594	1.01467	-1.44153	Down
81755	Rab3b	11.2204	3.83836	-1.54757	Down
314855	Cpm	0.994228	2.66585	1.42294	Up
291085	Serpinb6	6.53587	14.5401	1.15359	Up
83574	Rxrg	10.1489	4.56147	-1.15376	Down
24783	Slc9a2	4.31114	1.76781	-1.28611	Down
246273	Trib3	1.06563	5.22191	2.29288	Up
303875	Lrrc33	2.0746	5.6357	1.44176	Up
287745	Plcd3	1.17962	3.79957	1.68752	Up
313507	Tal1	0.659162	2.3339	1.82404	Up
24530	Lcat	7.30634	15.65	1.09894	Up
362485	Ccne2	3.09194	6.77063	1.13078	Up
294706	Cd180	2.82196	6.74437	1.25699	Up
84468	Chst3	3.43952	9.52801	1.46997	Up
313156	Lingo2	6.05484	2.5706	-1.23598	Down
303575	Kif18b	2.63519	5.89007	1.16038	Up
85240	Plcb2	0.825302	2.70716	1.71378	Up
297592	Spsb2	3.74247	10.515	1.49039	Up
287938	Ydjc	18.0618	8.69405	-1.05484	Down
366894	Trhde	1.34988	0.34656	-1.96165	Down
305984	Cdca2	1.49251	3.94853	1.40358	Up
500566	Stpg1	4.61002	9.65987	1.06723	Up
171070	Ptpn21	1.72848	3.73451	1.11142	Up
305431	Stk32b	9.71341	3.24275	-1.58276	Down
89815	Syngr2	5.64617	14.1339	1.32381	Up
171100	Angptl2	2.55744	6.7354	1.39706	Up
25703	Rbp4	5.14936	14.4503	1.48864	Up
313770	Mxra8	5.14907	10.3934	1.01329	Up
246296	Lrrc15	0.964204	4.39683	2.18905	Up
297383	Rtkn	3.34043	7.43225	1.15376	Up
25677	Mak	2.74125	6.73224	1.29625	Up
680111	Rbl1	2.6819	6.00828	1.16369	Up
303356	Tmem98	7.91303	16.0941	1.02423	Up
293625	Pidd	1.25336	3.65474	1.54396	Up
361383	Cd97	2.45812	5.71534	1.21728	Up
54238	Cdkn2c	3.79049	9.83213	1.37512	Up
65049	Megf6	0.932032	2.48628	1.41553	Up
24230	Tspo	6.89747	17.4332	1.3377	Up
298504	Mfsd2a	2.54672	6.62332	1.37892	Up
301455	Pard3b	2.87756	5.9873	1.05706	Up
25033	Sstr1	3.46809	1.29035	-1.42638	Down
287099	Cldn9	4.35238	10.6734	1.29414	Up
500413	Triqk	11.1678	4.80697	-1.21615	Down
685433	Evi2a	2.32323	7.45911	1.68287	Up
310621	Iqgap3	1.28355	2.97306	1.21181	Up
246239	Slc15a3	4.50529	9.81034	1.12268	Up
297520	Il17rc	2.15325	5.76977	1.422	Up
266976	Rims4	22.6837	10.1272	-1.16342	Down
84031	Chn2	18.5494	8.78627	-1.07805	Down
361433	Cpne7	6.16857	2.32503	-1.40769	Down
361419	Dnaaf1	3.576	8.09712	1.17906	Up
363578	Havcr2	0.606161	2.69898	2.15464	Up
300018	Lynx1	2.78736	0.934513	-1.57662	Down
292680	Ccdc61	3.40046	7.95112	1.22543	Up
29331	Hapln1	7.49796	3.18061	-1.2372	Down
25353	Spp1	1.06516	4.82473	2.17938	Up
361493	Lilrb3l	2.28596	6.16861	1.43215	Up
25280	St8sia1	11.2105	4.78658	-1.22779	Down
171581	Rhov	10.7799	4.91845	-1.13207	Down
94174	Tinagl1	0.77792	3.70304	2.25102	Up
289388	G0s2	7.66621	19.2095	1.32523	Up
115771	Usp2	3.86787	8.59205	1.15146	Up
316842	Metrnl	3.92648	10.0623	1.35765	Up
65146	Lilrb3	1.28212	3.97701	1.63315	Up
84490	Fen1	4.28099	9.05649	1.08101	Up
60395	Trpc3	5.1708	2.30832	-1.16355	Down
497672	Brca1	1.83614	3.76985	1.03783	Up
84494	Trpc4	5.58442	2.48349	-1.16904	Down
297783	Mybl1	2.09586	4.72226	1.17194	Up
81810	Tgfbr2	4.86674	10.0139	1.04098	Up
298655	H6pd	1.80917	3.92472	1.11726	Up
360824	Wscd2	5.12182	1.53377	-1.73958	Down
308430	Zfp575	14.0247	5.98807	-1.2278	Down
313722	Spsb1	5.29392	11.9604	1.17585	Up
306013	Lgi3	2.60471	5.61712	1.10871	Up
363225	RGD1305645	5.05644	13.6805	1.43593	Up
291403	Zadh2	1.9008	4.52078	1.24996	Up
24737	RT1-EC2	4.94194	11.0373	1.15924	Up
114105	Cxcl2	0.001	2.47572	11.2736	Up
366126	Spi1	6.04532	13.1102	1.1168	Up
689978	Nrsn2	4.86622	1.06381	-2.19356	Down
362696	Ttc7a	1.97278	4.18215	1.08401	Up
311570	Myh7b	0.80793	2.10459	1.38124	Up
154516	Ugt1a7c	2.63268	6.38326	1.27776	Up
304816	Lmod1	0.212703	1.35203	2.66822	Up
299756	Mgat4c	5.19383	2.03223	-1.35373	Down
286925	Cryba2	0.281483	5.06949	4.17072	Up
363930	Selplg	1.9696	6.86135	1.80059	Up
171109	Dusp5	4.24651	1.40397	-1.59677	Down
311786	Traf2	4.82499	9.79319	1.02125	Up
554353	Gpr34	5.59336	12.5704	1.16824	Up
691478	Cpne6	3.99533	1.08099	-1.88596	Down
305972	Zfp395	2.43121	5.04278	1.05255	Up
686019	Casq1	3.65814	8.36937	1.19401	Up
307805	Cenpt	2.84972	7.39262	1.37527	Up
499419	RGD1564149	2.21861	6.63012	1.57938	Up
60582	Il1rn	1.15412	4.17104	1.85361	Up
500832	Bbs10	1.93935	4.88841	1.33379	Up
309523	Kif20b	1.38921	3.0394	1.12952	Up
500904	Ncf4	3.95129	9.47116	1.26122	Up
24241	Calca	0.198827	3.47708	4.12829	Up
100361818	Nfatc1	2.42602	4.88531	1.00986	Up
500563	Fam110d	9.20567	3.30982	-1.47577	Down
100365921	LOC100365921	4.58341	10.3711	1.17807	Up
362896	Stat6	3.43975	7.12402	1.05039	Up
315675	Gldn	0.244666	1.88391	2.94484	Up
114705	Rgs14	3.19306	0.99111	-1.68782	Down
299730	Nedd1	2.10866	4.67269	1.14793	Up
305497	Cobl	2.12939	0.726711	-1.55099	Down
503214	Rbpms2	0.893038	3.64845	2.03049	Up
312113	Stard8	1.76847	3.71968	1.07267	Up
362825	Hmg20b	5.05527	10.5866	1.06639	Up
113959	C5ar1	2.55749	6.64637	1.37784	Up
364420	Tnfrsf10b	1.68329	4.82076	1.51798	Up
294299	Tead3	2.31382	5.43045	1.2308	Up
84012	Slc1a6	5.01649	1.73731	-1.52982	Down
310670	Adamtsl4	1.41415	3.32201	1.23212	Up
498278	RGD1562658	8.79148	17.6715	1.00725	Up
54279	Cntn3	2.44148	0.847603	-1.5263	Down
297594	Cdca3	6.06047	12.3006	1.02123	Up
292594	Lilrb4	1.62488	6.20548	1.93321	Up
171553	A3galt2	2.2009	5.81771	1.40236	Up
291076	Eci3	2.66704	7.86843	1.56084	Up
289201	Lmx1a	1.44658	3.67693	1.34586	Up
362842	Syde1	2.30358	5.64221	1.29238	Up
24947	Gabra3	6.09538	2.26048	-1.43108	Down
303240	Cntrob	2.40961	5.27527	1.13045	Up
25698	Ass1	1.81222	5.74498	1.66454	Up
24493	Il1a	0.383294	2.38817	2.63938	Up
171047	Dnph1	12.3149	27.0826	1.13697	Up
29220	Thbs4	0.909947	2.77825	1.61032	Up
308602	Tmem86a	3.62285	8.19531	1.17767	Up
289468	Fam175a	2.5232	6.88334	1.44785	Up
353252	Rdh10	4.94452	11.9243	1.27	Up
363634	Kctd11	0.4325	2.34095	2.43632	Up
24831	Thrb	2.4539	1.1286	-1.12054	Down
363909	Caln1	16.7018	7.09938	-1.23424	Down
85242	Pola2	3.66118	7.51042	1.03659	Up
24547	Mbp	7.84033	3.80347	-1.0436	Down
100359680	Lpcat2	3.18466	7.22642	1.18214	Up
305340	Rbm47	0.603007	2.56171	2.08686	Up
266686	Dhrs4	4.73243	10.4329	1.14048	Up
311658	Nfatc2	1.18457	3.02241	1.35134	Up
304005	Nfkbiz	2.04287	4.62694	1.17946	Up
246153	Kcnc2	1.36653	0.184636	-2.88776	Down
246767	Cyp4x1	8.56546	3.66149	-1.2261	Down
298069	Col15a1	1.62206	3.30286	1.02589	Up
24225	Bdnf	3.3838	1.53966	-1.13603	Down
299266	Asb2	2.92184	6.20349	1.0862	Up
396527	Ugt1a2	0.0440406	1.21849	4.79012	Up
64037	Slc22a4	1.8216	4.72615	1.37546	Up
308584	Plekha4	1.5649	3.93936	1.3319	Up
297738	Steap1	2.5656	7.45729	1.53936	Up
65048	Fat2	0.162394	0.529838	1.70605	Up
302811	Elf4	1.51924	4.08621	1.42742	Up
290350	Loxl2	2.88697	6.06809	1.07169	Up
287146	Chtf18	1.46189	3.64155	1.31671	Up
362893	Arhgap9	1.30101	3.70169	1.50855	Up
294074	Cep55	1.52881	4.07332	1.4138	Up
316432	Ica1l	8.66183	3.47975	-1.31569	Down
499870	Rad51	3.85301	7.80818	1.019	Up
287562	Ccl12	0.638549	6.4287	3.33166	Up
287961	Cdc45	1.95164	5.24348	1.42584	Up
362171	Prr5l	1.66795	4.29623	1.36499	Up
445415	S100a11	17.9955	42.0787	1.22546	Up
361612	P4ha3	2.10688	5.77808	1.45548	Up
301168	Efhb	1.01155	3.09081	1.61143	Up
497757	Gucy1a3	4.55456	1.91945	-1.24662	Down
499356	Blnk	4.13054	8.68329	1.07191	Up
24165	Ada	2.81582	7.29523	1.3734	Up
299737	Ntn4	3.56731	7.43664	1.05981	Up
295279	Fcgr1a	4.51707	10.2656	1.18436	Up
63878	Stc2	3.95158	10.625	1.42696	Up
499933	Dsn1	3.61695	7.59113	1.06954	Up
58812	Apln	2.38863	4.9712	1.05741	Up
308543	Plekhf1	0.933441	3.84696	2.04309	Up
286921	Akr1b8	0.44646	3.67724	3.04202	Up
302934	Ppl	0.443108	1.31829	1.57294	Up
24603	Npr1	1.55601	3.3945	1.12535	Up
25050	Camk4	7.7318	3.55129	-1.12246	Down
25164	Cdkn2b	1.5999	4.26118	1.41327	Up
25102	Chrna5	4.16912	1.8215	-1.19461	Down
294853	Krt18	1.51622	5.06197	1.73922	Up
81677	Itpka	4.95016	1.7836	-1.47268	Down
501065	Cmtm7	2.93481	7.17779	1.29027	Up
361898	Ankrd55	2.62265	0.855144	-1.61679	Down
100910940	LOC100910940	2.8296	6.82975	1.27123	Up
170913	Abcb1a	0.0199957	0.511477	4.67691	Up
290354	Pdlim2	1.37182	4.51079	1.71729	Up
24808	Tacr3	3.43379	1.08386	-1.66363	Down
85247	S100a6	4.4113	15.7999	1.84064	Up
685679	Nme4	2.8777	8.77779	1.60894	Up
298906	Pqlc3	2.3238	5.62553	1.2755	Up
362211	Mall	0.0273057	1.26863	5.53793	Up
296098	Lcmt2	1.81	4.60474	1.34713	Up
81656	Dpyd	3.56052	1.75838	-1.01784	Down
313479	Orc1	0.577259	2.24	1.95621	Up
100361631	Zmym6nb	5.99037	12.9072	1.10746	Up
305000	Exo1	0.384535	1.30099	1.75842	Up
291565	Afap1l1	0.430088	1.66143	1.94972	Up
361791	Nrm	2.55608	6.55683	1.35907	Up
50692	Plaur	2.66163	7.06804	1.409	Up
25515	Plk1	3.47371	6.98441	1.00766	Up
50872	Hpcal4	20.2833	9.50245	-1.09392	Down
83537	Smpd2	4.33519	8.8222	1.02504	Up
302890	Cpped1	3.23243	6.71299	1.05434	Up
309653	Fgd2	2.18733	4.70664	1.10552	Up
303907	Wdr5b	1.52955	4.3131	1.49561	Up
362510	Melk	2.63457	5.3022	1.00903	Up
24307	Cyp4b1	0.692711	2.78577	2.00775	Up
312477	Dok1	1.03734	3.57109	1.78348	Up
299269	Ifi27l2b	5.83049	17.0104	1.54473	Up
314321	Zc2hc1c	1.04467	3.36191	1.68623	Up
64357	Cd200r1	1.92733	6.48096	1.74961	Up
303113	Phf15	1.76186	4.0772	1.21048	Up
316214	Tfeb	0.99981	3.08667	1.62633	Up
56266	Cyp4f1	0.906616	3.0217	1.7368	Up
64826	Foxq1	2.15066	0.575996	-1.90065	Down
317252	Ercc6l	1.08987	2.59076	1.24923	Up
114093	St14	1.46661	3.40271	1.2142	Up
502684	LOC502684	4.3624	9.14461	1.0678	Up
29569	Pcolce	3.61406	7.879	1.12439	Up
309375	Marveld1	1.79481	4.06316	1.17877	Up
691966	Sqrdl	1.76035	4.89579	1.47568	Up
303684	Trim65	2.13039	4.9922	1.22856	Up
360548	Tnfsf12	2.35983	5.89025	1.31965	Up
362464	Arntl2	0.907008	3.10765	1.77664	Up
294011	Sfxn2	1.27234	3.60738	1.50347	Up
291328	Slc39a12	1.29103	3.5673	1.46631	Up
294806	C1qtnf3	2.3493	5.43307	1.20954	Up
361597	Fes	1.6367	3.7851	1.20954	Up
311598	Fam83d	1.45395	3.80072	1.38629	Up
364681	Rnf144b	1.58223	3.54799	1.16505	Up
308765	RGD1311021	2.85158	6.27291	1.13737	Up
25187	Htr2c	1.70651	0.595845	-1.51804	Down
364396	Arl11	4.21276	8.77939	1.05935	Up
293653	Acy3	3.02341	7.29484	1.2707	Up
287910	Ccl6	12.8103	29.7789	1.21699	Up
298487	Cldn19	1.36327	4.15928	1.60926	Up
313782	Fbxl12	1.98214	4.85991	1.29387	Up
363783	Zdhhc23	5.44982	2.3978	-1.1845	Down
294289	Zbtb9	2.051	4.37502	1.09296	Up
619566	Cdca7l	2.32177	4.8679	1.06807	Up
305441	Sh3tc1	0.729554	1.93775	1.4093	Up
287408	Myh1	0.673836	1.6117	1.25812	Up
117257	Gpr176	2.86617	1.27767	-1.16561	Down
300051	Slc39a4	0.0880419	1.13752	3.69155	Up
289785	Myo1g	0.389048	1.5232	1.96909	Up
300713	Slc35f2	3.77221	1.53974	-1.29272	Down
25679	Itpr3	0.271302	0.794279	1.54975	Up
84388	Il18bp	4.60998	10.6807	1.21217	Up
498136	RGD1562533	8.12592	3.91312	-1.05421	Down
114483	Cdk6	4.21147	8.64003	1.03671	Up
289453	Abcg3l1	1.05779	3.21278	1.60277	Up
362769	RGD1311756	1.95323	4.05369	1.05337	Up
691774	Lpar6	2.29645	5.3701	1.22555	Up
679629	Smtnl2	2.65694	5.40032	1.02328	Up
309147	Aldh3b1	2.49774	5.57848	1.15925	Up
309295	Ikbkg	4.13477	9.00744	1.12331	Up
685882	Syndig1l	3.38083	1.03559	-1.70692	Down
313574	Nt5c1a	3.79247	8.69765	1.19749	Up
170908	Tesk2	1.01107	2.63482	1.38182	Up
54223	Adcy4	0.558303	1.76364	1.65944	Up
311325	Knstrn	3.48783	7.5246	1.10928	Up
300057	Recql4	1.44205	3.03781	1.07491	Up
81503	Cxcl1	1.16653	4.84401	2.05398	Up
366214	Nkx2-2	0.477389	2.60286	2.44686	Up
366274	Ntsr1	2.0486	0.763874	-1.42323	Down
300067	Sh3bp1	2.56837	5.23483	1.02729	Up
313587	Zc3h12a	1.98611	4.29749	1.11354	Up
362619	Smpdl3b	2.88179	6.07099	1.07496	Up
680611	Bcl3	0.316825	1.89841	2.58303	Up
292060	Irf8	4.32711	9.11614	1.07502	Up
497892	Sgcd	1.5895	4.3938	1.46689	Up
64564	Bbox1	3.8722	8.70415	1.16855	Up
500870	Mtbp	1.3758	3.07578	1.16069	Up
64557	Bard1	1.8529	4.10572	1.14785	Up
361680	Lsp1	0.646604	3.06859	2.24662	Up
312492	Dysf	0.495011	1.25339	1.3403	Up
24693	Ptgs1	2.04513	4.21524	1.04342	Up
25066	PVR	3.06283	6.2363	1.02582	Up
311170	Slc43a3	3.02109	6.08034	1.00909	Up
302022	LOC302022	3.35376	7.35502	1.13295	Up
64513	Pawr	2.34458	5.02905	1.10095	Up
25113	Ddn	1.34769	0.366123	-1.88009	Down
245953	Tmem37	4.4959	11.7553	1.38663	Up
304648	Asf1b	1.53742	4.26418	1.47176	Up
287550	Tp53i13	3.85724	8.03587	1.05888	Up
295661	Spc25	3.49128	7.68854	1.13895	Up
25357	Thrsp	7.63522	3.46161	-1.14123	Down
308762	Ttll13	0.863565	2.21235	1.3572	Up
313033	Xkr8	1.38317	3.25406	1.23426	Up
307767	Frem3	0.0560191	0.421106	2.91019	Up
300886	Mthfs	1.84148	3.88218	1.076	Up
25481	Mmp11	2.63461	5.30731	1.01039	Up
25560	Abcc9	0.483082	0.0814741	-2.56785	Down
309380	Loxl4	0.578529	1.65595	1.5172	Up
83730	Vamp8	11.3801	27.3273	1.26383	Up
24925	Adrb1	1.51189	4.38675	1.5368	Up
360959	Htra3	1.62516	3.70967	1.19071	Up
360551	Bcl6b	0.546016	1.6871	1.62753	Up
308708	Ttc23	2.31378	5.05583	1.1277	Up
25229	Chrm1	3.34808	0.911081	-1.87768	Down
259243	Kcnip4	2.15916	0.299241	-2.85109	Down
501283	Plin5	0.584908	2.24357	1.93951	Up
297910	Slc26a7	3.42768	1.39546	-1.29649	Down
500826	Galnt4	1.50087	3.43534	1.19465	Up
360857	Rgs16	3.85866	10.6716	1.46761	Up
84426	Wnt4	7.62688	3.41873	-1.15763	Down
287437	Tnfsf13	3.37796	6.80821	1.01112	Up
64466	Cited1	2.96234	7.80575	1.3978	Up
298528	Epha10	1.97324	0.788714	-1.323	Down
83817	Ache	2.88499	0.995732	-1.53474	Down
171049	Folr1	5.43145	11.3695	1.06576	Up
362279	Pard6b	1.61506	3.30998	1.03523	Up
116631	Nat1	1.06083	2.93746	1.46937	Up
266705	Ppp1r17	1.57664	0.222446	-2.82533	Down
688790	Pmp2	0.948701	3.37149	1.82936	Up
306805	Aspn	1.77855	4.54278	1.35287	Up
287362	Nlrp3	1.32823	2.74016	1.04475	Up
501736	Cd300a	1.02488	3.31201	1.69225	Up
498650	Rab11fip1	0.316973	0.838811	1.40399	Up
290308	Dleu7	2.37132	0.592367	-2.00113	Down
29260	Tlr4	0.423517	1.41801	1.74338	Up
300444	Rgl3	0.425302	1.60841	1.91907	Up
310849	Sgms2	0.460847	1.95133	2.0821	Up
361567	Bcl2l12	1.41199	3.78427	1.42229	Up
298429	Rad54l	1.50224	3.27362	1.12377	Up
291137	Gmnn	4.24434	8.77534	1.04791	Up
24886	Tbxas1	2.45098	5.21528	1.08938	Up
362508	Spag8	3.21796	6.59022	1.03418	Up
313385	Kank4	1.38347	2.83328	1.03418	Up
171111	Rab26	5.09194	1.73305	-1.5549	Down
64679	Tgm4	1.24523	2.86019	1.1997	Up
360557	Nlrp1a	0.319092	0.871315	1.44922	Up
499781	LOC499781	0.981724	3.01463	1.61859	Up
404660	Mrgpre	8.42178	3.59454	-1.22832	Down
308692	Peg12	0.936384	2.4589	1.39284	Up
360559	Fam64a	2.63358	5.82776	1.14592	Up
301333	Ptpn18	1.80835	4.72004	1.38413	Up
300474	Adamts15	0.682354	1.47996	1.11696	Up
360654	Dnai2	1.8032	3.62453	1.00723	Up
498206	Tnfrsf11a	1.44987	3.18833	1.13687	Up
690606	Mansc1	3.4208	7.30627	1.0948	Up
499249	Plekha7	2.98389	7.28674	1.28808	Up
294770	Card6	1.05166	2.22024	1.07805	Up
365298	Alpk3	0.599299	1.43962	1.26434	Up
307742	Snx20	1.29072	3.80276	1.55887	Up
83517	Fcn1	2.61369	6.03531	1.20734	Up
246240	Ripk3	1.46678	3.54775	1.27425	Up
60564	Syt9	6.28009	2.98811	-1.07155	Down
27256	Cntn6	1.88349	0.730833	-1.3658	Down
85266	Prss12	2.74978	1.11132	-1.30704	Down
296616	Cercam	1.50465	3.23539	1.10451	Up
66015	Adamts4	0.553228	1.60188	1.53382	Up
362035	Ndst4	0.884	0.108004	-3.03296	Down
500200	Atoh8	1.14075	2.83675	1.31426	Up
29248	Tnni3	2.55507	6.97929	1.44971	Up
306014	Reep4	1.65796	4.5882	1.46852	Up
291541	Cidea	0.269177	2.38881	3.14966	Up
290803	Tex15	0.450687	0.116108	-1.95666	Down
54232	Car3	4.91366	10.6771	1.11965	Up
25129	Egr4	1.29751	0.227777	-2.51005	Down
291936	Hhip	3.35243	1.53763	-1.1245	Down
24176	Adrb2	0.357817	1.59394	2.15531	Up
691380	Psrc1	2.02833	4.59841	1.18084	Up
315761	Cilp	0.572369	1.48774	1.3781	Up
156826	Eya2	0.740744	2.59404	1.80815	Up
497083	Xkr5	0.538355	1.88528	1.80815	Up
500450	Tpm2	3.74391	8.1127	1.11564	Up
117540	Plscr1	2.30757	5.12985	1.15254	Up
310553	Tlr2	1.26258	2.89218	1.19578	Up
290877	Fam70b	1.17284	5.60451	2.25658	Up
300519	Esam	0.482673	1.93176	2.0008	Up
29481	Rgs9	3.30362	1.48579	-1.15282	Down
289026	Sox13	1.14059	2.43219	1.09248	Up
295971	Depdc7	2.18994	4.76585	1.12184	Up
25605	Hcrtr2	1.27341	0.355085	-1.84245	Down
117539	Il10ra	1.76509	4.05426	1.1997	Up
114587	Dlk1	0.992876	3.04297	1.6158	Up
296564	Fut7	1.22442	3.03612	1.31012	Up
304545	Oasl	0.447813	1.76627	1.97974	Up
365345	Cyb5r2	1.93532	4.74647	1.29428	Up
84492	Tec	1.70342	3.47917	1.03031	Up
294303	Lhfpl5	2.66123	0.708602	-1.90904	Down
60670	Fut4	0.777061	1.79134	1.20494	Up
78969	Trib1	2.38554	4.7987	1.00833	Up
246781	Ptpn7	1.5636	3.55603	1.1854	Up
114102	Cdh23	0.265975	0.623631	1.2294	Up
140924	Il2rg	1.07019	3.0647	1.51788	Up
315597	Mfrp	1.9309	3.94234	1.02978	Up
307855	Fa2h	0.0393132	0.646461	4.03948	Up
306000	Slc25a37	1.32055	3.46284	1.39082	Up
302991	Tekt4	1.6208	3.98164	1.29666	Up
78971	Birc3	0.756832	2.02909	1.42279	Up
360621	Cdc6	1.4564	3.07962	1.08034	Up
363085	Car12	4.5328	1.56945	-1.53014	Down
81648	Crh	1.50206	0.128896	-3.54266	Down
192227	Ptgr1	1.081	3.51863	1.70265	Up
363158	Crtap	5.16667	10.5434	1.02903	Up
679975	Gpr183	0.978134	2.92974	1.58267	Up
500795	RGD1562114	4.64301	10.4526	1.17072	Up
309527	Ch25h	0.991801	3.12566	1.65604	Up
286979	Zfp455	1.45411	3.25995	1.16471	Up
292138	Eno4	1.42056	3.08118	1.11702	Up
58964	Nme6	2.95467	6.56999	1.1529	Up
29313	Clec11a	3.66611	1.64417	-1.15689	Down
100361647	Galnt6	0.0290874	0.463124	3.99293	Up
311785	Psd4	0.539788	1.29352	1.26084	Up
78960	Prx	0.525392	1.28546	1.29082	Up
246060	Cdkn1c	1.1007	2.7556	1.32394	Up
287357	Wnt9a	0.966885	2.14226	1.14772	Up
294747	RGD1561161	0.44453	1.0926	1.29741	Up
360997	Abcg3l4	1.26075	2.71721	1.10784	Up
54249	Cfd	4.77456	9.78743	1.03556	Up
301650	Cntnap5b	1.30555	0.491491	-1.40942	Down
116658	Cntn4	1.84897	0.914998	-1.01488	Down
292874	RGD1309036	6.34681	2.99258	-1.08464	Down
313063	Rad54b	0.324768	1.19135	1.87511	Up
360479	LOC360479	0.94634	2.52208	1.41418	Up
292935	Htatip2	1.52108	4.01094	1.39885	Up
308865	Atg16l2	1.92622	3.92405	1.02657	Up
501872	Cd84	1.66649	4.63122	1.47458	Up
116662	Ecm1	2.04711	4.20739	1.03933	Up
56083	Tgm2	0.60771	1.53151	1.3335	Up
100912108	Nupr1	3.80712	9.16647	1.26767	Up
501181	Efhd1	1.10242	2.83536	1.36286	Up
64043	Gcnt1	0.693172	1.47308	1.08755	Up
311406	Dusp2	3.91161	1.72364	-1.18231	Down
362540	Ptplad2	1.5453	4.34371	1.49104	Up
365871	RGD1566380	3.78652	1.50517	-1.33095	Down
500996	Layn	3.20059	6.63893	1.05261	Up
294797	Il7r	0.662259	1.6792	1.34231	Up
360626	Krt19	0.248248	1.53659	2.62988	Up
289777	Fignl1	0.497315	1.45207	1.54588	Up
85435	Smad9	1.59	3.71915	1.22594	Up
25024	Gipr	1.91707	0.752953	-1.34827	Down
359959	Rhebl1	6.66929	3.30165	-1.01434	Down
170637	Samsn1	2.07269	4.99562	1.26916	Up
64186	Ascl1	0.565175	1.98762	1.81427	Up
303566	LOC303566	0.538604	1.55356	1.52828	Up
288016	Leprel1	0.0103183	0.495551	5.58576	Up
29712	Kcnj2	1.74557	4.24574	1.28232	Up
304822	Pkp1	0.101621	0.513737	2.33783	Up
50693	Itih3	1.17706	2.51327	1.09438	Up
303687	Evpl	0.177949	0.001	-7.47532	Down
29302	Itgb3	1.00466	2.379	1.24364	Up
315164	Cenpm	3.66766	7.86466	1.10053	Up
300723	Agphd1	0.550825	1.61231	1.54946	Up
292915	Sult2b1	5.17695	2.35446	-1.13671	Down
316351	Npas2	1.71768	0.83048	-1.04845	Down
680991	Tubg2	4.54468	2.1973	-1.04845	Down
60352	Mapk12	0.887558	2.50198	1.49516	Up
300247	Krt75	0.171636	1.11998	2.70605	Up
140595	Gpr83	0.569977	0.0980144	-2.53984	Down
24785	Slc9a4	2.18209	1.03409	-1.07735	Down
360991	Vrk2	1.71075	4.57035	1.41768	Up
308099	Fndc1	0.521716	1.16863	1.16348	Up
291962	Elmo3	0.379072	1.30188	1.78005	Up
501647	Fam122b	1.00305	2.0134	1.00524	Up
499991	Steap4	2.17647	1.02463	-1.08689	Down
291760	Dsc2	1.57709	0.766504	-1.0409	Down
499759	RGD1565512	0.867522	1.92676	1.1512	Up
81676	Hnmt	2.07091	0.482808	-2.10074	Down
58950	Fkbp1b	17.7756	7.86385	-1.17659	Down
316342	Lipt1	0.26859	1.01887	1.92349	Up
295061	Tm4sf1	0.669424	1.95169	1.54373	Up
295649	Fign	0.0145394	0.349138	4.58576	Up
364993	Pskh1	2.22523	4.80539	1.1107	Up
360910	Abcg3l2	1.00911	2.23395	1.14651	Up
500945	RGD1561795	1.48861	4.66257	1.64716	Up
474143	Clec4a	1.89687	5.07488	1.41975	Up
298577	Ubxn10	1.62635	3.56427	1.13197	Up
313874	Rasgrp3	0.458975	1.12611	1.29486	Up
29187	Cd69	0.135992	1.02544	2.91464	Up
499847	Prrg4	1.11476	2.67007	1.26014	Up
245920	Cxcl10	0.673894	2.47389	1.87619	Up
499067	Smim17	6.07558	2.24102	-1.43886	Down
89788	Gna15	1.44195	3.26947	1.18103	Up
116637	Ccl4	1.32418	7.18908	2.44071	Up
361016	LOC361016	2.84107	1.36045	-1.06235	Down
288079	Polq	0.392828	0.802174	1.03002	Up
364069	Hlx	0.989331	2.34208	1.24326	Up
394223	Pcdha11	1.21715	0.578963	-1.07197	Down
290959	Slc35d2	1.51568	3.44512	1.18459	Up
56816	Park2	4.44091	2.20319	-1.01126	Down
689897	Crygs	0.2831	2.25374	2.99293	Up
24914	Lox	1.70283	3.54147	1.05641	Up
306157	Gpc5	1.71054	0.660677	-1.37243	Down
498642	Rbpms	0.859717	2.83833	1.72311	Up
170573	Slc38a4	1.77192	0.594638	-1.57523	Down
498840	Tmem173	1.08661	2.50845	1.20697	Up
498006	Ccdc103	2.52481	5.64865	1.16173	Up
29651	Aldh1a7	0.31639	1.23238	1.96167	Up
303037	Spdl1	1.4394	2.90544	1.01329	Up
24651	Pklr	1.58466	0.65123	-1.28294	Down
306464	Mlf1ip	1.96073	3.99973	1.02851	Up
310358	Plcxd3	2.00231	0.724168	-1.46727	Down
679937	Dram	0.622539	1.55625	1.32184	Up
300732	Pstpip1	1.72653	3.66898	1.08751	Up
501925	Slc2a9	0.844282	1.77815	1.07458	Up
362910	Samd12	6.73918	3.06053	-1.13879	Down
29589	Pou3f4	1.00215	2.81696	1.49104	Up
64364	Pllp	1.43604	3.32985	1.21336	Up
296813	Slc25a40	1.44476	3.37596	1.22447	Up
497976	Rad51c	1.06086	2.48207	1.22632	Up
361129	Hapln4	1.05546	0.397544	-1.40869	Down
79246	Htr3a	1.05855	0.231317	-2.19414	Down
378467	LOC378467	1.76304	3.8655	1.13259	Up
313050	Lck	2.81412	1.30004	-1.11413	Down
25166	Casp1	1.4499	3.45452	1.25253	Up
684771	Cdca5	0.702307	2.11448	1.59013	Up
498066	Sh3bgr	2.32113	4.93652	1.08867	Up
89826	Rpe65	0.149132	0.826418	2.47028	Up
308717	Slc35d3	1.58658	0.631038	-1.33012	Down
252915	Mxd3	0.94634	2.99009	1.65976	Up
25366	Acvr2b	1.22948	2.74868	1.16069	Up
360900	Traf3ip3	0.560953	1.67527	1.57845	Up
362133	Lypd6b	2.37191	1.10554	-1.1013	Down
364823	Klhl14	0.744704	0.240207	-1.63239	Down
361505	Cdc42ep5	3.14322	7.83689	1.31804	Up
291441	Ska1	1.65909	3.62507	1.12762	Up
298182	Tyrp1	0.110077	0.632095	2.52163	Up
498997	Rspo3	5.97381	2.914	-1.03565	Down
500561	Themis2	0.998165	2.31876	1.216	Up
313582	Fhl3	2.40065	5.10922	1.08968	Up
60326	Kcnv1	1.84326	0.763149	-1.27222	Down
287457	Zmynd15	0.479078	1.26832	1.40459	Up
29195	Chad	0.0588876	0.707041	3.58576	Up
80848	Cubn	0.152953	0.36957	1.27276	Up
60669	Cmklr1	0.564634	1.46361	1.37414	Up
81752	Ptger2	0.0181101	0.680686	5.23212	Up
363112	Mrap2	2.87003	1.11633	-1.3623	Down
192153	Gpr26	4.62333	2.19409	-1.07531	Down
309760	Mypn	0.13021	0.475812	1.86955	Up
498287	Slamf6	0.120512	0.865023	2.84356	Up
266762	Mrgprf	0.0713561	0.62083	3.12109	Up
500337	Clec1a	0.739116	0.210458	-1.81227	Down
317608	Gpr101	1.00277	0.258795	-1.9541	Down
681050	Pmf1	4.81271	9.62721	1.00027	Up
361394	Lrrc36	0.296374	1.01365	1.77407	Up
246115	Ppap2c	0.937251	2.34208	1.32128	Up
500947	Vstm5	1.2744	0.366578	-1.79763	Down
290224	Emc9	6.87884	3.43878	-1.00027	Down
311862	Lamc3	0.295012	0.671301	1.18619	Up
29209	Casq2	0.874664	1.90941	1.12633	Up
83837	Bambi	3.30542	6.65775	1.0102	Up
299338	Exoc3l4	0.245683	0.842807	1.7784	Up
688746	Hdhd3	1.96383	4.14341	1.07715	Up
414790	RT1-CE13	1.52534	3.60663	1.24152	Up
360591	Prr11	1.81323	3.68105	1.02156	Up
293451	Hs3st2	1.01012	0.291704	-1.79195	Down
307310	Zfp474	0.315477	1.07047	1.76264	Up
305269	Stap1	0.291261	1.3114	2.17072	Up
29161	Cav3	0.249867	1.2112	2.27721	Up
24617	Serpine1	0.475976	1.17919	1.30884	Up
307106	Sfmbt2	0.472015	1.24188	1.39562	Up
314323	Flvcr2	0.61485	1.32866	1.11167	Up
365657	Marveld2	0.225852	0.918385	2.02372	Up
289399	RGD1311892	0.231654	0.777404	1.7467	Up
245963	Egfl7	0.939269	2.15198	1.19605	Up
64017	Enpep	0.0708862	0.39023	2.46075	Up
497990	Arl5c	0.87716	2.55461	1.54219	Up
287454	Alox12	0.069404	0.461942	2.73462	Up
25258	Glycam1	0.0421021	1.40662	5.0622	Up
25269	Pvalb	1.92488	5.25258	1.44826	Up
29221	Arg1	0.96427	0.170636	-2.49852	Down
313552	Zmynd12	0.955285	2.55847	1.42128	Up
361586	Trpm1	0.0636554	0.311849	2.29249	Up
497933	Slc25a35	0.895368	2.12188	1.24479	Up
316731	Mettl4	1.06298	2.24484	1.0785	Up
308445	Cyp2s1	1.30073	0.527583	-1.30186	Down
298878	Osr1	0.442365	1.38556	1.64716	Up
679584	Ccdc27	0.502904	0.0393795	-3.67477	Down
296369	Tnnc2	0.458939	2.76847	2.59271	Up
287821	Otop3	0.802794	0.201159	-1.9967	Down
117022	Il1r2	0.285562	1.22984	2.10659	Up
314626	Adamtsl5	0.328084	1.51695	2.20904	Up
500564	Ldlrap1	0.762207	1.52916	1.00448	Up
681766	LOC681766	2.05973	4.63411	1.16984	Up
29473	Aoc3	0.435264	0.103872	-2.06709	Down
502919	Igbp1b	0.765691	0.0761356	-3.33012	Down
689907	Ankrd61	0.585625	1.71199	1.54762	Up
282636	Impa2	1.74484	3.54753	1.02372	Up
56782	Srgn	0.001	0.506503	8.98443	Up
26296	Tfec	1.26267	2.66837	1.07948	Up
64537	Hpse	0.666716	1.39218	1.0622	Up
292311	Ttll2	0.288333	1.10908	1.94355	Up
114110	Flt4	0.0282451	0.241813	3.09782	Up
29597	P2ry2	0.857325	1.90527	1.15208	Up
498001	Cntd1	0.38407	1.05903	1.4633	Up
311852	RGD1311084	0.497408	1.50771	1.59985	Up
450230	Krt32	0.648151	1.84214	1.50698	Up
289076	Rgs18	1.25236	3.55939	1.50698	Up
361149	Ankrd37	2.54683	0.745826	-1.77179	Down
24838	Tnnt3	0.273664	1.33336	2.28459	Up
690442	Tmem116	0.689705	1.91392	1.47248	Up
65036	Bche	1.03608	2.20452	1.08933	Up
113931	Prrx2	0.921112	2.36242	1.35881	Up
680178	Cldn20	0.001	0.974045	9.92784	Up
25431	Dlx5	2.60473	1.14699	-1.18328	Down
116632	Nat2	0.248965	1.09543	2.13749	Up
313495	Car9	0.772278	1.73665	1.16911	Up
300834	Wdr72	0.0937589	0.429207	2.19465	Up
312897	Msc	0.523181	2.395	2.19465	Up
171178	Adh7	0.553207	1.40628	1.34599	Up
313776	RGD1304931	0.880317	0.379628	-1.21344	Down
24796	Spn	0.426847	0.106424	-2.00389	Down
499264	Apobr	0.59434	1.22627	1.04492	Up
361953	Lekr1	0.794508	1.6489	1.05337	Up
498675	LOC498675	3.34656	1.45793	-1.19876	Down
85327	Lin7a	3.84373	1.40262	-1.45438	Down
50565	Hspb7	0.001	0.344011	8.42631	Up
114216	S100a3	1.61989	4.15127	1.35765	Up
290485	Cldn10	1.40636	0.405718	-1.79341	Down
60377	Lin7b	4.38125	1.68959	-1.37467	Down
309208	Lrrc10b	1.38279	3.01296	1.1236	Up
295144	Rxfp1	1.46026	0.632423	-1.20726	Down
291984	Dpep2	0.341667	1.1477	1.74809	Up
499240	LOC499240	0.66726	1.88507	1.4983	Up
297832	Cntnap5a	0.836078	0.360978	-1.21173	Down
292879	Mybpc2	0.208727	0.611587	1.55094	Up
499558	42074	2.36583	1.09599	-1.11012	Down
295315	Tbx15	1.41415	3.01441	1.09194	Up
311047	Cytip	0.465261	1.33583	1.52163	Up
309112	Efcab4a	1.34008	2.68566	1.00296	Up
314596	Rasal3	0.490607	1.01147	1.04382	Up
79225	Hes5	4.53487	1.78092	-1.34843	Down
116498	F2rl3	0.101776	0.637557	2.64716	Up
317181	Srpx2	0.442671	1.19395	1.43143	Up
290426	Klhl1	0.528496	0.123675	-2.09534	Down
315705	Rpp25	2.76975	1.33607	-1.05176	Down
362268	Rbpjl	0.237555	0.744062	1.64716	Up
24938	Grpr	0.583732	0.0393192	-3.892	Down
65050	Barhl2	0.001	0.358735	8.48678	Up
294252	Msh5	0.147098	0.56632	1.94484	Up
302668	Ace2	0.15279	0.60618	1.9882	Up
25263	Mal	0.532124	1.25853	1.2419	Up
116777	Cdh3	0.093265	0.413839	2.14966	Up
308776	Pde8a	0.394461	0.994439	1.334	Up
691306	Tmem202	0.211332	0.982859	2.21748	Up
299499	Sp8	1.08591	2.28393	1.07261	Up
498873	MGC105567	0.275064	0.861547	1.64716	Up
500516	RGD1559493	0.0625755	0.470392	2.91019	Up
311532	Sdcbp2	0.614038	1.62053	1.40007	Up
308990	LOC308990	0.429917	1.11033	1.36886	Up
292793	Sbsn	0.449243	1.13741	1.34018	Up
365394	Cabp4	0.989968	2.19191	1.14673	Up
245982	Coro6	0.191475	0.662861	1.79155	Up
78976	Kiss1r	0.78782	0.108227	-2.8638	Down
170635	Dhrs9	0.105384	0.628723	2.57677	Up
298555	Grhl3	0.0397254	0.342173	3.10659	Up
500846	LOC500846	0.073797	0.635646	3.10659	Up
361303	Lims2	0.0466031	0.401413	3.10659	Up
364706	Foxc1	0.0494573	0.27109	2.45451	Up
680712	Scx	0.521264	1.61001	1.62698	Up
25525	Pspn	3.60818	1.09192	-1.7244	Down
293660	Rhod	0.629832	1.60934	1.35343	Up
29563	Crabp2	1.65447	3.74804	1.17977	Up
171569	Spon2	0.944626	1.97248	1.0622	Up
65032	Htr7	1.91363	0.826731	-1.21082	Down
89813	Pdk4	0.497744	1.41566	1.508	Up
296358	Matn4	0.50506	1.18925	1.23553	Up
361266	Akr1c12	0.736702	1.89171	1.36054	Up
117551	Ccl22	1.44717	0.595653	-1.28069	Down
365948	Bank1	0.907536	0.395485	-1.19833	Down
312790	Gprc5a	0.105858	0.52805	2.31854	Up
366542	Six2	0.001	0.387563	8.59829	Up
266684	Cyp2d1	0.483528	1.29363	1.41975	Up
64171	Card9	0.865121	1.79278	1.05123	Up
690845	Rps4y2	0.949326	2.42281	1.3517	Up
25159	Gata2	0.194958	0.55787	1.51676	Up
307472	Sh3rf2	0.138092	0.53551	1.95528	Up
690825	Gngt2	2.76138	5.81257	1.07379	Up
25342	Oxtr	0.590945	0.0440699	-3.74516	Down
117130	Grifin	1.09841	3.17575	1.53168	Up
497932	Pik3r6	0.542266	1.2229	1.17323	Up
365460	Tll2	0.186037	0.56581	1.60472	Up
252942	Myh8	0.032698	0.170692	2.38413	Up
688996	Kcnk16	0.0851503	0.444508	2.38413	Up
60462	Batf3	0.980288	3.51819	1.84356	Up
297795	Npbwr1	0.820991	0.103898	-2.9822	Down
362735	Coch	2.76186	0.948011	-1.54266	Down
362998	Dnajc22	0.592838	1.53801	1.37536	Up
501043	Il20rb	0.511729	1.53313	1.58303	Up
60667	Gpr20	0.0695755	0.677979	3.28459	Up
287634	Eme1	0.576134	1.38349	1.26383	Up
498316	LOC498316	0.452961	2.30546	2.3476	Up
497840	Cps1	0.29536	0.0799483	-1.88534	Down
25206	Gucy1b2	0.0200895	0.262182	3.70605	Up
29469	Lbp	0.576134	1.32607	1.20268	Up
25511	Pemt	1.21356	2.79321	1.20268	Up
291555	Atp8b1	0.36055	0.111079	-1.69861	Down
288321	Rbm11	1.1916	0.565499	-1.07531	Down
29285	Rps15	1.55148	3.99895	1.36598	Up
303376	Fndc8	0.696102	0.235131	-1.56583	Down
29555	Vipr2	0.146737	0.459603	1.64716	Up
57305	Uts2r	0.106071	0.708762	2.74027	Up
500938	RGD1563200	0.410496	1.64289	2.0008	Up
25081	Apoa1	1.1359	0.231404	-2.29535	Down
414792	RT1-CE10	0.946451	2.18311	1.20579	Up
170566	Slc16a10	0.261812	0.718799	1.45706	Up
294072	Slc35g1	0.133857	0.791941	2.5647	Up
89868	Sec16b	0.343174	0.704837	1.03835	Up
364901	St8sia5	1.15418	0.318309	-1.85837	Down
81919	Fut1	0.280707	0.727955	1.37479	Up
680799	Ccdc166	0.605649	0.140518	-2.10773	Down
305840	Rnase10	0.269809	1.44872	2.42477	Up
364148	Kctd8	0.659106	0.244472	-1.43084	Down
24173	Adra1b	1.08704	0.501004	-1.11751	Down
290317	Sox7	0.030018	0.227218	2.92018	Up
295417	Slc44a3	0.513565	1.12823	1.13545	Up
361327	Prr16	0.604362	0.22945	-1.39723	Down
300679	Mpzl2	0.166468	0.489806	1.55696	Up
306278	Lrrc18	0.52778	1.31914	1.32158	Up
266998	Slc13a5	0.878011	0.418833	-1.06786	Down
84423	Nrtn	0.55059	1.91615	1.79916	Up
100362783	LOC100362783	1.3787	0.439152	-1.65052	Down
25369	Adora2a	0.247784	0.020696	-3.58166	Down
500311	Gdf3	0.001	0.344214	8.42716	Up
300913	Il1rapl2	0.133294	0.001	-7.05847	Down
171043	Fbxo32	1.28645	2.66183	1.04902	Up
25046	Pigr	0.0125566	0.150762	3.58576	Up
192259	Plb1	0.0590255	0.235299	1.99508	Up
303448	LOC303448	0.248315	0.615729	1.31012	Up
308434	Zfp574	0.413544	0.863525	1.0622	Up
500394	Sntg1	1.59462	0.741773	-1.10416	Down
500348	Bcl2l14	0.428876	1.10343	1.36337	Up
308773	Hapln3	0.74088	1.66024	1.16408	Up
679825	LOC679825	0.001	0.342009	8.41789	Up
266767	Slc17a8	0.792003	0.372913	-1.08667	Down
315108	Apol3	0.160245	0.65249	2.02567	Up
25391	Atp2a3	0.0550754	0.224257	2.02567	Up
361247	Hist1h2bd	0.128951	1.48096	3.52163	Up
298189	Bnc2	0.120409	0.351999	1.54762	Up
689232	Nxnl2	0.248785	1.06784	2.10173	Up
363060	LOC363060	0.150181	0.685989	2.19148	Up
362818	Pmel	0.532215	1.2348	1.2142	Up
501502	Sh2d1a	1.39489	0.540926	-1.36665	Down
365391	Trpm5	0.184492	0.48155	1.38413	Up
296272	Tcf15	1.42852	0.488581	-1.54786	Down
80878	Slc16a3	0.56981	0.169975	-1.74516	Down
294449	Hs3st5	0.396601	0.118307	-1.74516	Down
288369	Pex11g	1.069	2.20986	1.0477	Up
685180	Stx19	1.10625	2.2446	1.02078	Up
29625	Crhbp	0.722633	1.50894	1.0622	Up
306376	Sh2d4a	0.140112	0.470201	1.7467	Up
25554	Snai2	0.427282	1.43391	1.7467	Up
499668	Lingo4	0.0528049	0.177208	1.7467	Up
414785	RT1-M6-1	0.001	0.388441	8.60155	Up
362424	Tmem72	0.0658158	0.274861	2.0622	Up
497899	LOC497899	0.611919	1.52874	1.32093	Up
25556	Il1rl1	0.266679	0.666238	1.32093	Up
298077	RGD1305807	0.190617	0.555146	1.54219	Up
313019	Fam46b	0.114291	0.507136	2.14966	Up
315741	Paqr5	0.0858409	0.296444	1.78802	Up
83521	Rrad	0.385101	1.03139	1.42128	Up
290753	Lrp2bp	0.19192	0.684615	1.83479	Up
288118	Tmprss7	0.171172	0.506353	1.5647	Up
287129	Tmem204	0.261433	0.747022	1.51471	Up
295531	Tnni3k	0.834206	0.41392	-1.01105	Down
296409	Cass4	0.498495	1.00905	1.01734	Up
308899	Mrvi1	0.0239046	0.120629	2.33522	Up
306283	Anxa8	0.079622	0.401794	2.33522	Up
292483	Stx11	0.269997	0.783033	1.53613	Up
287700	Krt15	0.001	0.213401	7.73742	Up
360914	Plac8	1.31584	0.352257	-1.90128	Down
287060	Sec14l5	0.308837	0.748527	1.27721	Up
500993	RGD1563941	1.66177	4.02762	1.27721	Up
302516	Nyx	0.174945	0.561002	1.68111	Up
310836	Abca4	0.0481385	0.154368	1.68111	Up
360579	Ccl9	0.619026	1.4101	1.18773	Up
292168	Mcoln2	0.319113	0.72692	1.18773	Up
303313	Scarf1	0.326563	0.708817	1.11805	Up
29588	Pou3f2	0.515948	1.11988	1.11805	Up
691162	LOC691162	0.471264	1.3207	1.4867	Up
502901	Clec9a	0.196796	0.0316101	-2.63824	Down
497943	Gltpd2	0.447813	1.1221	1.32523	Up
308022	Mcoln3	0.221668	0.630012	1.50698	Up
63848	Fxyd7	1.44881	0.432181	-1.74516	Down
29747	Kcnmb1	0.0770884	0.482907	2.64716	Up
60449	Gnb3	0.702814	1.43494	1.02978	Up
63843	P2ry4	0.962589	1.94445	1.01437	Up
497913	Gjc2	0.698296	0.271853	-1.36101	Down
29440	Slc26a4	0.310785	0.0811192	-1.9378	Down
290348	Ervfrd-1	0.474409	0.123827	-1.9378	Down
499506	Ankrd34b	0.606017	0.281207	-1.10773	Down
312488	Atp6v1b1	0.207971	0.548003	1.3978	Up
499149	Pth2	0.716874	0.001	-9.48558	Down
498911	Mt4	0.897959	0.001	-9.81051	Down
500306	B4galnt3	0.001	0.112556	6.8145	Up
414789	RT1-CE15	0.81221	1.74182	1.10067	Up
498028	Ddc8	0.544604	1.13719	1.0622	Up
290206	Psmb11	0.169471	0.471831	1.47723	Up
289865	Clhc1	0.304794	0.734359	1.26865	Up
303384	Mmp28	0.983316	0.407395	-1.27123	Down
315162	Mei1	0.134857	0.345594	1.35765	Up
298657	Car6	0.1433	0.579752	2.01639	Up
84683	Cox4i2	1.85423	0.694007	-1.4178	Down
83575	Cpz	0.355126	0.801345	1.17409	Up
689377	Rab20	0.733226	1.47886	1.01216	Up
25139	Slc2a4	0.0687981	0.297577	2.11282	Up
314467	RGD1305627	0.572784	0.123728	-2.21082	Down
360647	Icam2	0.602888	1.31443	1.12448	Up
29695	Gabrr2	0.0841084	0.395162	2.23212	Up
362951	RGD1309808	0.112157	0.585492	2.38413	Up
306515	Mboat4	0.583732	0.137617	-2.08464	Down
500377	Tuba8	0.349949	0.904715	1.37032	Up
498394	Msantd1	1.33021	0.564206	-1.23736	Down
64350	Itgad	0.159214	0.397502	1.32	Up
685202	Efcc1	0.335396	0.837367	1.32	Up
688452	LOC688452	0.819514	1.73436	1.08156	Up
498690	Ctla2a	1.17705	2.42708	1.04405	Up
171106	Il1rl2	0.51814	1.04419	1.01097	Up
302976	Noxo1	0.275753	0.0392592	-2.81227	Down
309871	Prdm1	0.167095	0.358881	1.10284	Up
366452	Ptch2	0.428475	0.210518	-1.02527	Down
298300	Ttc22	0.405189	0.130941	-1.62968	Down
24678	Pkib	0.421298	0.99814	1.2444	Up
304815	Elf3	0.0249289	0.234244	3.23212	Up
25324	Htr4	0.781896	0.244903	-1.67477	Down
287885	Sectm1	0.786216	0.299927	-1.39031	Down
60575	Napsa	0.15458	0.573831	1.89227	Up
59103	Ptges	0.176768	0.656199	1.89227	Up
64199	Gng11	0.120932	0.448922	1.89227	Up
293746	Ms4a4c	0.476468	0.001	-8.89624	Down
362220	Lamp5	0.502108	0.15175	-1.7263	Down
316018	Rtp3	0.100325	0.392792	1.96909	Up
691556	Zbtb42	0.45637	0.997621	1.12829	Up
301229	Trem1	0.001	0.335775	8.39135	Up
309603	RT1-CE1	0.001	0.259091	8.01732	Up
24631	Rhox5	0.001	0.485185	8.92239	Up
301606	Espnl	0.0246297	0.171432	2.79916	Up
140939	Trim63	0.039704	0.276355	2.79916	Up
25572	Tnfrsf4	0.0726541	0.505699	2.79916	Up
64572	Vax2	0.308222	1.02391	1.73205	Up
289778	RGD1309870	0.362687	1.20484	1.73205	Up
29412	Adra1a	0.655413	1.35057	1.04309	Up
498231	LOC498231	0.0356953	0.559017	3.96909	Up
365371	Tbx6	0.085619	0.387361	2.17767	Up
300920	Cldn2	0.12912	0.362299	1.48846	Up
65053	Rassf9	0.30356	0.749114	1.30321	Up
304913	Tnn	0.17036	0.34239	1.00706	Up
414788	RT1-T24-3	0.253392	0.723118	1.51286	Up
317258	Itgb1bp2	0.843353	0.300173	-1.49034	Down
310772	Dennd2d	0.217396	0.587461	1.43417	Up
57301	Ccr1	0.158052	0.495044	1.64716	Up
498666	Tnfsf13b	0.746356	1.51746	1.02372	Up
361638	Bucs1	0.269369	0.0489107	-2.46136	Down
498497	Tppp2	0.0810189	0.718999	3.14966	Up
294807	Rxfp3	0.567981	0.161728	-1.81227	Down
308742	Mctp2	0.13166	0.382924	1.54024	Up
79242	Hpgd	1.069	0.520844	-1.03734	Down
299242	Gpr65	0.75298	1.62302	1.108	Up
313018	RGD1303271	0.172035	0.001	-7.42656	Down
315567	Panx3	0.12203	0.001	-6.93109	Down
367100	Smad6	0.321957	0.840353	1.38413	Up
499407	LOC499407	0.264248	0.580319	1.13495	Up
25317	Fgf1	0.546877	1.22653	1.16529	Up
309304	Pdcd1lg2	1.15547	0.57144	-1.01581	Down
362447	Clec2g	0.157883	0.865402	2.45451	Up
29576	Wisp2	0.0565876	0.310173	2.45451	Up
113937	Clec2d	0.14034	0.769246	2.45451	Up
689959	LOC689959	0.182849	0.610893	1.74027	Up
498084	LOC498084	0.001	0.233193	7.86538	Up
56825	Cym	0.001	0.224672	7.81168	Up
81828	Zp2	0.001	0.132302	7.0477	Up
25746	Il2rb	0.142204	0.00989792	-3.84469	Down
689790	Clec2dl1	0.0350851	0.512831	3.86955	Up
309212	Ptgdr2	0.0189898	0.277569	3.86955	Up
501129	Tmem182	0.00909517	0.132942	3.86955	Up
689151	Ccdc87	0.208113	0.491245	1.23908	Up
171151	Slc25a21	0.189459	0.478899	1.33783	Up
309433	Sec31b	0.190243	0.41853	1.13749	Up
25377	Ambp	1.31415	0.597504	-1.13711	Down
363616	Grap	0.189459	0.576934	1.60652	Up
24638	Pfkfb1	0.161506	0.491813	1.60652	Up
171369	Cd40	0.503438	1.1321	1.16911	Up
365527	RT1-M6-2	0.764286	1.62165	1.08528	Up
25483	Msx2	0.174502	0.494515	1.50277	Up
25570	Trhr	0.159839	0.0303419	-2.39723	Down
79110	Mepe	0.327404	0.0621505	-2.39723	Down
307660	Ces5a	0.688302	0.311404	-1.14425	Down
25075	Htr1b	1.0395	0.420828	-1.30458	Down
297596	Lag3	0.528651	0.18398	-1.52277	Down
497906	Ccdc69	0.0343032	0.286516	3.0622	Up
25107	Avpr1a	0.57099	0.193344	-1.56229	Down
300999	Mst1r	0.280834	0.112292	-1.32247	Down
89806	Tie1	0.0640066	0.207162	1.69447	Up
406170	Sapcd1	0.433622	1.17709	1.44071	Up
114613	Slc5a5	0.180721	0.431275	1.25484	Up
293992	Pax2	0.299075	0.771444	1.36705	Up
365855	RGD1563667	0.038484	0.241076	2.64716	Up
305078	Lamb3	0.018119	0.113503	2.64716	Up
337920	Naglt1	0.0566722	0.260343	2.1997	Up
296138	Acoxl	0.0318419	0.166224	2.38413	Up
170634	Tas1r3	0.0382301	0.199572	2.38413	Up
499953	RGD1564340	0.0878065	0.458374	2.38413	Up
361228	Adtrp	0.0873395	0.455936	2.38413	Up
293894	Tpd52l3	0.118309	0.001	-6.88641	Down
314438	Degs2	0.205715	0.001	-7.68451	Down
25264	Nmbr	0.621963	0.227277	-1.45238	Down
305083	Zfp281	0.0949123	0.280765	1.5647	Up
100359977	LOC100359977	1.70159	0.782886	-1.12001	Down
287698	Krt36	0.245072	0.676224	1.4643	Up
688390	LOC688390	0.252483	0.606294	1.26383	Up
100302372	LOC100302372	0.100376	0.261995	1.38413	Up
308854	Chrdl2	0.128867	0.454087	1.81708	Up
294431	Fam26e	0.414546	0.119395	-1.79578	Down
114027	Dao	0.433938	0.124981	-1.79578	Down
302619	Gpr143	0.001	0.159521	7.3176	Up
81725	Musk	0.001	0.0900693	6.49296	Up
79243	Hsd17b2	0.001	0.199494	7.6402	Up
501998	Cbln3	0.327565	0.065142	-2.33012	Down
245919	Impg2	0.25926	0.105919	-1.29144	Down
305150	Hsd17b13	0.502648	0.136057	-1.88534	Down
307475	Gpr151	0.441393	0.110601	-1.9967	Down
25329	Lhb	0.81812	1.97806	1.2737	Up
25752	Cd6	0.0501454	0.200692	2.0008	Up
116544	Pou2f3	0.0204651	0.16025	2.96909	Up
259222	Npb	0.136832	1.07145	2.96909	Up
680076	Asb14	0.269848	0.614696	1.18773	Up
500221	Eva1a	0.169763	0.487414	1.52163	Up
364680	Barx1	0.287227	0.0374851	-2.9378	Down
84405	Il12a	0.27953	0.907962	1.69963	Up
24775	Shbg	1.14762	0.57144	-1.00597	Down
408234	Spink2	0.144315	0.853811	2.5647	Up
29530	Amhr2	0.0376218	0.222582	2.5647	Up
307645	Gpr114	0.328515	0.120509	-1.44682	Down
170580	Fgf21	0.157127	0.779236	2.31012	Up
502201	Lrrc29	0.116228	0.341981	1.55696	Up
499174	Cers3	0.244118	0.0728206	-1.74516	Down
24385	Gck	0.282405	0.0842417	-1.74516	Down
116687	Dnase1l3	0.695264	0.27221	-1.35284	Down
314264	Rdh12	0.588524	0.230419	-1.35284	Down
24873	Vdr	0.0964454	0.327256	1.76264	Up
500157	RGD1560028	0.0755745	0.001	-6.23983	Down
114215	Insl3	0.413945	0.001	-8.6933	Down
309374	Ankrd2	0.220697	0.001	-7.78592	Down
290553	Mustn1	1.27976	0.609466	-1.07025	Down
25503	Ocm2	0.485867	0.0390209	-3.63824	Down
292760	Rinl	0.1068	0.00857731	-3.63824	Down
66024	Npy2r	0.429464	0.0896767	-2.25973	Down
287702	Krt17	0.38484	0.100448	-1.9378	Down
316019	Ccrl2	0.124455	0.376821	1.59825	Up
289311	Mixl1	0.0105165	0.131758	3.64716	Up
83717	Omd	0.3207	0.736622	1.1997	Up
288979	C1ql2	0.516888	1.18725	1.1997	Up
300691	Nnmt	1.29879	0.616366	-1.07531	Down
291157	Hist1h2bo	0.523109	1.45641	1.47723	Up
288752	B3gnt4	0.243859	0.636505	1.38413	Up
303505	Plxdc1	0.137118	0.340001	1.31012	Up
362202	Epb42	0.001	0.0901219	6.49381	Up
79217	Gja3	0.001	0.145555	7.18542	Up
689770	LOC689770	0.001	0.256578	8.00325	Up
315524	Tmem45b	0.001	0.0665611	6.05661	Up
362708	Trim54	0.001	0.159609	7.3184	Up
294430	Fam26f	0.001	0.210969	7.72089	Up
289720	Psapl1	0.001	0.0903683	6.49774	Up
302977	Rnf151	0.126306	0.483526	1.93667	Up
25563	Tff3	0.464712	1.45555	1.64716	Up
360858	Lhx4	0.123837	0.387877	1.64716	Up
300250	Krt1	0.598252	0.296424	-1.01309	Down
498834	Myo7b	0.00749992	0.0548123	2.86955	Up
353218	Tnfsf9	0.037093	0.27109	2.86955	Up
288596	Trim50	0.254439	0.0354198	-2.84469	Down
25443	Fgf10	0.570133	0.0793666	-2.84469	Down
312720	Akap3	0.204608	0.436146	1.09194	Up
500946	Hephl1	0.173144	0.369076	1.09194	Up
689043	Fam19a4	0.310604	0.0960852	-1.69269	Down
114031	Fstl3	0.127781	0.600345	2.23212	Up
59109	Ntrk1	0.037417	0.175794	2.23212	Up
25098	Foxa1	0.0337548	0.187956	2.47723	Up
29369	Fgf18	1.65777	0.700563	-1.24266	Down
360623	Krt28	0.17104	0.558047	1.70605	Up
257634	Lhx1	0.279594	0.610361	1.12633	Up
361538	Prodh2	0.957636	0.473601	-1.01581	Down
305104	Col9a1	0.237937	0.0939966	-1.3399	Down
683313	LOC683313	0.250546	0.0682392	-1.8764	Down
291850	Tepp	0.581009	0.158245	-1.8764	Down
24472	Hspa1a	0.140045	0.0381431	-1.8764	Down
685229	Tal2	0.189459	0.001	-7.56575	Down
293544	Pdilt	0.10291	0.001	-6.68524	Down
288291	Tmprss15	0.0544638	0.001	-5.76723	Down
310693	Cd5l	0.297042	0.620256	1.0622	Up
690547	Adam30	0.0429464	0.156934	1.86955	Up
100363531	LOC100363531	0.047732	0.548183	3.52163	Up
25044	Sds	0.779181	0.337308	-1.20789	Down
366962	Grap2	1.01349	0.499122	-1.02187	Down
287936	Ccdc116	0.618527	0.297057	-1.0581	Down
497921	Slc47a2	0.372526	0.119673	-1.63824	Down
60337	Npff	0.272453	1.08093	1.9882	Up
29694	Gabrr1	0.0294121	0.11669	1.9882	Up
497859	Atf7ip2	0.440035	0.178664	-1.30037	Down
690195	Prima1	0.142988	0.313504	1.13259	Up
25723	Hcrt	0.339136	1.06223	1.64716	Up
365299	Bnc1	0.0416043	0.130311	1.64716	Up
500300	LOC500300	0.149498	0.468251	1.64716	Up
498604	Fam129c	0.4004	0.171503	-1.2232	Down
362336	Fam180a	0.0626312	0.277909	2.14966	Up
502902	Clec7a	0.0399833	0.177415	2.14966	Up
56764	LOC56764	0.0497319	0.220672	2.14966	Up
60570	Npvf	0.160979	0.7143	2.14966	Up
304988	Ifi204	0.0557234	0.247258	2.14966	Up
311821	Agpat2	0.529672	1.19818	1.17767	Up
291926	Mylk3	0.0180306	0.122362	2.76264	Up
367315	Gpr35	0.0534848	0.362967	2.76264	Up
289199	Lrrc52	0.034066	0.231184	2.76264	Up
303589	Efcab3	0.001	0.114862	6.84376	Up
24861	Ugt1a1	0.001	0.0910661	6.50884	Up
309221	Olr318	0.001	0.214962	7.74794	Up
309095	Nkx6-2	0.001	0.162366	7.34311	Up
155192	Abcg8	0.001	0.0426006	5.4128	Up
315091	Spatc1	0.001	0.130037	7.02278	Up
314746	Usp44	0.001	0.0772216	6.27093	Up
362605	Tmem54	0.001	0.188214	7.55623	Up
315341	Hoxc5	0.001	0.0752444	6.23351	Up
80900	Slco1a5	0.001	0.0744008	6.21725	Up
303666	RGD1561778	0.001	0.274657	8.10149	Up
685722	LOC685722	0.001	0.17628	7.46172	Up
293710	Lgals12	0.001	0.073655	6.20271	Up
300889	Ankrd34c	0.001	0.0829509	6.37419	Up
307810	Esrp2	0.001	0.051753	5.69357	Up
56780	Acpp	0.001	0.128333	7.00375	Up
360750	Ccl25	0.001	0.150931	7.23774	Up
689931	Mgarp	0.91902	0.426448	-1.10773	Down
360555	Inca1	0.057412	0.299706	2.38413	Up
266603	Aldh1a3	0.0480112	0.250631	2.38413	Up
308954	Pdzd9	0.89467	0.35715	-1.32483	Down
498888	Siglec15	0.336078	0.827084	1.29924	Up
502308	Lypd5	0.575013	0.13341	-2.10773	Down
361105	Plac9	0.420508	1.37982	1.71427	Up
689972	Piwil4	0.253506	0.099253	-1.35284	Down
59305	Tcam1p	0.478538	0.187357	-1.35284	Down
499732	Lrriq3	0.173234	0.393648	1.18419	Up
89818	Vamp5	1.9927	3.99453	1.0033	Up
406161	C4b	0.0276015	0.0960582	1.79916	Up
500505	RGD1560146	0.0965872	0.336141	1.79916	Up
361916	Chmp4c	0.091447	0.318252	1.79916	Up
291165	Nkapl	0.0972866	0.338575	1.79916	Up
24602	Nppa	1.03735	0.433221	-1.25973	Down
500576	Rsg1	0.524037	1.39268	1.41012	Up
680227	LOC680227	0.268838	0.669319	1.31595	Up
113995	P2rx5	0.181993	0.401134	1.1402	Up
353317	Acsm4	0.0945479	0.001	-6.56297	Down
293573	Mmp21	0.106277	0.001	-6.73169	Down
289023	Kiss1	0.501369	0.001	-8.96973	Down
288175	Tmem30c	0.152624	0.001	-7.25384	Down
65130	Cldn3	0.131271	0.001	-7.03641	Down
54404	Itih4	0.271651	0.111729	-1.28176	Down
366153	Nutm1	0.140245	0.0418353	-1.74516	Down
24882	Wnt3	0.326832	0.148742	-1.13574	Down
500638	Fam110c	0.0314055	0.131156	2.0622	Up
501046	Bfsp2	0.0636016	0.265614	2.0622	Up
498232	Lax1	0.142877	0.0229494	-2.63824	Down
445269	Gpr77	0.412999	0.842787	1.02903	Up
298559	Tcea3	0.337666	0.746558	1.14466	Up
245921	Acvr1c	0.246947	0.067849	-1.8638	Down
314459	Amn	0.26604	0.0730949	-1.8638	Down
500892	Cyp11b1	0.0274579	0.133782	2.28459	Up
500554	Fam229a	0.0916739	0.446659	2.28459	Up
302377	RGD1560455	0.0599889	0.187895	1.64716	Up
680522	Hist1h1b	0.25771	0.807191	1.64716	Up
290032	Eddm3b	0.0410496	0.257148	2.64716	Up
362052	Clca2	0.0148193	0.0928332	2.64716	Up
311723	Sox18	0.0299814	0.187813	2.64716	Up
368066	Inmt	0.0463837	0.290563	2.64716	Up
291325	St8sia6	0.534982	0.193344	-1.46832	Down
29512	Padi4	0.185432	0.0455532	-2.02527	Down
25028	Ampd1	0.184046	0.0452128	-2.02527	Down

## Sheet: OGD45min R18h vs OGD45min R0h
geneID	Symbol	OGD45min/0h RPKM	OGD45min/18h RPKM	log2 Ratio(FY18/FY0)	Up-Down-Regulation(FY18/FY0)
245920	Cxcl10	0.673894	32.9687	5.61243	Up
24770	Ccl2	7.04158	91.3875	3.69803	Up
299339	Tnfaip2	1.95248	22.1714	3.50532	Up
83781	Lgals3	20.5248	172.256	3.06912	Up
362050	Gbp5	4.41757	31.7635	2.84604	Up
24567	Mt1a	33.3673	176.625	2.40418	Up
25123	Tagln	36.8574	191.759	2.37927	Up
171164	Gbp2	19.3233	96.6603	2.32258	Up
307351	Tubb6	18.7913	92.964	2.30661	Up
362423	Rassf4	6.56726	29.9848	2.19087	Up
78965	Csf1	10.7999	49.0827	2.1842	Up
289257	Spta1	2.86011	12.425	2.11911	Up
24646	Abcb1b	4.93482	21.0379	2.09192	Up
117514	Txnip	16.9591	70.5241	2.05606	Up
689415	Mt2A	157.817	622.023	1.97872	Up
25380	Anxa1	39.5904	154.875	1.96788	Up
362332	Flnc	9.50187	36.9547	1.95947	Up
310926	LOC310926	255.41	992.685	1.95852	Up
64507	Fmod	10.3678	38.1812	1.88075	Up
113955	Gpnmb	61.8079	220.752	1.83656	Up
306792	S1pr3	29.568	103.653	1.80966	Up
25585	Id3	30.9187	104.789	1.76093	Up
286918	Mx2	12.498	42.1251	1.75299	Up
56611	Anxa2	26.2541	88.228	1.7487	Up
191572	Ahnak	5.56381	18.5304	1.73575	Up
24314	Nqo1	46.1308	151.9	1.71931	Up
362720	Rrm2	14.9912	48.3215	1.68855	Up
24772	Cxcl12	8.3068	26.6413	1.6813	Up
79128	Dab2	13.7134	43.8424	1.67674	Up
114592	Aurkb	32.7989	102.756	1.6475	Up
81818	Vim	745.996	2264.84	1.60217	Up
64204	Plec	8.40874	25.4327	1.59673	Up
24426	Gstp1	171.543	507.664	1.5653	Up
303903	Parp14	5.77949	16.5501	1.51783	Up
29395	Hmgb2	35.0446	96.896	1.46725	Up
29186	Cd63	150.327	414.555	1.46346	Up
25406	Cd44	13.5348	36.9165	1.4476	Up
257642	LOC257642	872.813	2326.41	1.41436	Up
25361	Vcam1	28.0862	74.1711	1.40099	Up
24915	Ril	44.0438	115.519	1.39112	Up
24404	Gpx1	84.9973	221.877	1.38427	Up
25491	Nes	33.3906	86.5433	1.37398	Up
54320	Pdpn	32.7068	84.2845	1.36568	Up
25661	Fn1	30.646	78.6922	1.36052	Up
116557	Foxj1	33.88	86.5958	1.35386	Up
50672	Ednrb	34.1619	86.5781	1.34162	Up
24153	A2m	23.829	60.243	1.33807	Up
24421	Gsta3	48.5068	122.037	1.33106	Up
301265	Pla2g7	42.4202	103.623	1.28852	Up
287532	Slc43a2	15.4512	37.0684	1.26247	Up
304983	Tagln2	54.9661	130.357	1.24586	Up
291327	Mrc1	13.9912	32.9103	1.23402	Up
24451	Hmox1	46.8427	109.86	1.22978	Up
64315	Cd151	73.4757	171.816	1.22553	Up
140433	Lama5	6.2059	14.1558	1.18968	Up
81707	Mmp14	33.4433	75.8276	1.18101	Up
58935	Gas6	99.8562	220.88	1.14534	Up
114488	Rbm3	129.093	279.486	1.11436	Up
25692	Plat	48.5735	104.478	1.10496	Up
313210	Abca1	49.7846	105.721	1.08649	Up
298566	C1qa	102.099	214.485	1.0709	Up
293860	Flna	43.8369	91.9881	1.0693	Up
25745	Myh9	23.5364	48.8735	1.05416	Up
313494	Tln1	13.2819	27.5277	1.05143	Up
117036	Lamc1	25.3458	52.3874	1.04747	Up
25125	Stat3	36.0577	74.3973	1.04494	Up
29143	Grn	62.6427	128.681	1.03858	Up
24392	Gja1	90.1004	184.025	1.0303	Up
81521	Msn	52.6271	106.876	1.02206	Up
29360	Sepp1	65.6909	131.65	1.00294	Up
100360880	LOC100360880	10.8716	0.114327	-6.57126	Down
266734	Npas4	15.9593	0.172672	-6.53022	Down
79240	Nr4a1	19.5557	1.59609	-3.61497	Down
314322	Fos	78.3067	14.8864	-2.39514	Down
64194	Insig1	83.0461	17.5924	-2.23896	Down
81726	Mvd	69.9288	15.6891	-2.15613	Down
246074	Scd1	81.4625	19.0733	-2.09458	Down
690333	Sertm1	73.7126	20.093	-1.87522	Down
308100	Acat2	181.599	50.131	-1.85698	Down
89784	Idi1	80.6914	22.4111	-1.84821	Down
362971	Mpped1	31.1251	8.98264	-1.79286	Down
29637	Hmgcs1	460.347	133.804	-1.7826	Down
117556	Sv2b	29.4064	9.02939	-1.70343	Down
81681	Lss	65.9673	20.3186	-1.69895	Down
25427	Cyp51	182.524	56.8096	-1.68388	Down
83791	Fdps	293.561	94.8722	-1.6296	Down
140910	Msmo1	127.134	41.5438	-1.61364	Down
29219	Snca	244.622	84.1149	-1.54012	Down
24588	Nefm	66.5171	23.5706	-1.49674	Down
65984	Aacs	38.3575	13.9816	-1.45598	Down
116638	Slc17a7	116.885	42.6534	-1.45435	Down
25675	Hmgcr	128.669	47.8227	-1.4279	Down
29580	Fdft1	85.3153	32.2128	-1.40517	Down
79011	Camkv	106.794	40.5307	-1.39774	Down
29564	Dync1i1	77.1046	30.5436	-1.33595	Down
117024	Crym	266.531	106.237	-1.32702	Down
81743	Pde2a	43.3495	17.6478	-1.29653	Down
679949	Ube2ql1	64.5405	26.9186	-1.2616	Down
29707	Gabra5	103.86	44.0263	-1.2382	Down
84488	Fgf13	194.679	82.6651	-1.23575	Down
29179	Syn2	62.2905	26.4882	-1.23366	Down
259237	Dock9	22.3306	9.69441	-1.2038	Down
113976	Acsl4	51.8531	22.7206	-1.19043	Down
83613	Nefl	88.6404	39.1431	-1.17921	Down
25012	Snap25	122.733	54.6759	-1.16655	Down
79423	Stmn4	346.436	155.835	-1.15257	Down
25716	Syt1	106.001	48.0558	-1.1413	Down
64440	Syt4	202.057	92.3474	-1.12962	Down
25248	Cnr1	104.008	47.6898	-1.12494	Down
171381	Psd	87.3566	40.3227	-1.11532	Down
29246	Stmn3	331.503	153.474	-1.11103	Down
50671	Fasn	96.2274	44.5649	-1.11054	Down
24503	Ina	72.999	33.9816	-1.10312	Down
83425	Akap12	31.6465	14.8467	-1.09191	Down
25531	Rab3a	183.513	86.925	-1.07804	Down
29230	Sqle	161.009	76.3344	-1.07673	Down
29423	Gap43	639.929	304.128	-1.07323	Down
363123	Rab6b	177.892	84.9117	-1.06696	Down
304280	Tmem130	128.298	62.1503	-1.04567	Down
116728	42252	103.356	50.142	-1.04353	Down
497878	Nsg2	503.65	245.073	-1.03921	Down
84510	Stmn2	965.472	472.858	-1.02983	Down
24804	Syp	229.264	113.118	-1.01919	Down
24949	Syn1	98.0316	48.8693	-1.00432	Down
252919	Slc38a3	36.819	78.0999	1.08487	Up
303926	Igsf11	20.6555	45.7065	1.14588	Up
64191	Dhcr7	45.309	17.1977	-1.39758	Down
298298	Dhcr24	60.6771	18.8457	-1.68692	Down
362634	C1qc	90.3632	184.761	1.03186	Up
65190	Rsad2	1.05905	10.9106	3.36488	Up
85273	Fbxo2	39.3011	98.2657	1.32212	Up
25757	Cpt1a	16.4085	36.4095	1.14987	Up
300053	Kifc2	55.5082	26.2049	-1.08287	Down
81514	Lrrn3	59.7351	28.9187	-1.04658	Down
116680	Ptpru	13.609	3.41106	-1.99627	Down
116510	Timp1	31.0867	106.552	1.77719	Up
58953	Sult4a1	81.2814	39.8047	-1.02999	Down
25400	Camk2a	95.6808	42.2488	-1.17932	Down
24771	Sdc4	19.7889	48.7538	1.30082	Up
291234	Mki67	8.87219	17.9954	1.02026	Up
170905	Lfng	19.439	53.7818	1.46817	Up
81826	Slc20a1	28.5618	59.2168	1.05192	Up
50594	Nbl1	21.5992	57.9817	1.42462	Up
306071	Lcp1	13.942	34.4371	1.30452	Up
24936	Cd9	74.737	151.362	1.01811	Up
114024	Acsl3	60.7191	29.4047	-1.0461	Down
25473	Lamb2	11.1344	24.9833	1.16595	Up
54349	Aox1	9.40429	24.6234	1.38864	Up
171393	Clstn3	56.6835	27.7531	-1.03028	Down
288289	Chodl	29.4941	7.96793	-1.88815	Down
688736	Kiaa0895l	81.5376	39.3122	-1.05249	Down
59073	Lxn	53.0887	121.214	1.19108	Up
360681	Narf	40.2885	17.0351	-1.24186	Down
24799	Eef1a2	70.0767	32.0928	-1.12668	Down
24778	Slc2a1	16.2761	41.3869	1.34642	Up
287561	Ccl7	2.13641	35.4307	4.05174	Up
29276	Csrp1	40.7393	86.421	1.08496	Up
406864	Clic1	31.6082	83.052	1.39372	Up
64300	Mthfd1	17.0087	38.5238	1.17948	Up
445442	Thbs1	12.4006	30.1459	1.28155	Up
303378	Slfn13	8.77561	25.2741	1.52609	Up
116459	Serpini1	44.1934	19.6678	-1.16799	Down
25364	Asic2	53.1964	24.3644	-1.12655	Down
114851	Cdkn1a	17.6205	48.0645	1.44772	Up
246755	Bcas1	4.45637	19.2736	2.11268	Up
260416	Carhsp1	25.338	50.8149	1.00395	Up
114100	Sc5d	48.6733	20.1087	-1.27531	Down
64832	Cplx1	64.5622	30.2742	-1.0926	Down
308341	Ssc5d	7.72042	20.3055	1.39512	Up
25464	Icam1	6.30415	22.916	1.86198	Up
94172	Slc27a1	23.7704	47.6381	1.00295	Up
25043	Eln	16.8082	36	1.09883	Up
361430	Piezo1	3.04988	9.07119	1.57254	Up
192349	Caly	108.723	47.5594	-1.19285	Down
25404	Cav1	12.9459	33.9996	1.39302	Up
308444	Axl	11.2667	30.6197	1.44239	Up
171411	Tmem176b	25.098	59.9112	1.25525	Up
170924	Abcc4	6.91113	18.4008	1.41278	Up
25625	Tnfrsf1a	21.0914	49.0708	1.21821	Up
25261	Id1	10.3424	47.8674	2.21048	Up
25287	Acadl	33.2697	75.2904	1.17826	Up
365985	LOC365985	42.2795	20.1862	-1.06659	Down
29501	Slc12a4	9.1667	23.2547	1.34305	Up
287556	Rhbdl3	8.01944	21.359	1.41327	Up
171097	Adap1	57.2252	28.5837	-1.00146	Down
64030	Kit	19.2339	6.92928	-1.47287	Down
362065	Wls	22.064	44.6074	1.01559	Up
171373	Slc12a5	23.2314	11.4521	-1.02046	Down
299923	Ndrg1	43.2927	21.1583	-1.0329	Down
360868	Sft2d2	11.6002	23.8272	1.03846	Up
24788	Sord	26.7598	54.8005	1.03412	Up
308761	Prc1	17.3872	37.2293	1.09842	Up
497942	Cxcl16	8.52787	29.6942	1.79993	Up
360970	Cabp7	24.6459	9.38128	-1.39349	Down
25673	Anxa5	35.8582	76.5349	1.09381	Up
113893	Sncb	87.6617	40.7869	-1.10384	Down
309262	Nsdhl	48.8232	20.2829	-1.2673	Down
501203	Myl12a	45.6842	100.654	1.13963	Up
257649	Cenpf	3.79879	8.85384	1.22076	Up
25420	Cryab	11.7916	53.8487	2.19116	Up
24517	Junb	42.6762	17.0043	-1.32753	Down
65161	Litaf	20.5886	46.383	1.17175	Up
305509	Adcy1	27.5219	11.8927	-1.2105	Down
246097	Fas	4.24318	16.6629	1.97342	Up
29644	Ptpn5	37.9202	18.0227	-1.07315	Down
498089	Dtx3l	2.85422	9.9097	1.79574	Up
690374	Trim47	4.33654	18.0935	2.06085	Up
24811	Tap1	4.87473	17.3013	1.82748	Up
300438	Ldlr	14.5329	3.85506	-1.9145	Down
64356	Nrgn	20.3053	2.97326	-2.77174	Down
289185	Creg1	22.3917	47.8276	1.09488	Up
54278	Nr4a2	11.485	1.85077	-2.63355	Down
498638	Msr1	3.26592	20.8302	2.67312	Up
293493	Fam57b	51.5814	22.8171	-1.17673	Down
301097	Vwa5a	5.64233	13.4417	1.25236	Up
64526	Ech1	49.7983	100.724	1.01624	Up
54227	Arpc1b	27.7726	60.5288	1.12396	Up
297989	Ddx58	5.53343	14.5435	1.39413	Up
362404	Suclg2	22.9972	46.9846	1.03073	Up
290356	Phyhip	37.9203	18.5706	-1.02995	Down
684871	LOC684871	4.35412	23.2248	2.41521	Up
296271	Srxn1	9.14843	23.3843	1.35394	Up
58979	Gng7	21.5011	7.95442	-1.43458	Down
60371	Birc2	14.4881	31.3155	1.11201	Up
306748	Cxcl14	14.1167	37.5914	1.413	Up
113906	Hspb8	11.4024	32.0059	1.489	Up
296259	Acss1	12.2155	25.9797	1.08867	Up
293546	Gprc5b	17.4312	36.6927	1.07383	Up
291713	Rit2	43.8358	19.8493	-1.14302	Down
364206	Plek	4.73138	20.368	2.10597	Up
315047	Laptm4b	22.3638	48.7579	1.12447	Up
309452	Nfkb2	3.96715	13.6598	1.78376	Up
312538	Mcm2	8.64042	21.0612	1.28541	Up
117100	Slc6a7	9.2056	1.37571	-2.74233	Down
24780	Slc4a2	7.38953	17.5089	1.24454	Up
81515	Lyn	11.9343	25.4183	1.09075	Up
114856	Dusp1	20.4528	5.65178	-1.85552	Down
25084	Il4r	3.02089	11.0152	1.86645	Up
361226	Cd83	5.64891	19.4195	1.78146	Up
64543	Sec14l3	38.6355	15.0968	-1.35569	Down
305434	Jakmip1	24.0881	9.06609	-1.40977	Down
303163	Igtp	3.05988	14.2924	2.2237	Up
25672	Nr3c2	11.2307	4.59768	-1.28847	Down
81503	Cxcl1	1.16653	17.8894	3.93881	Up
24655	Plcd1	10.4131	24.5223	1.23569	Up
85332	Prkcdbp	10.0726	36.0136	1.83811	Up
297077	Tmem176a	25.5031	63.1027	1.30703	Up
81736	Nfkb1	7.24697	17.0658	1.23566	Up
293650	Tcirg1	10.255	25.1176	1.29237	Up
299757	Nts	39.6607	9.28194	-2.09521	Down
362911	Mal2	29.5997	14.0327	-1.07679	Down
366031	Crb2	3.93871	11.7648	1.57868	Up
296560	Uap1l1	5.9035	16.7225	1.50215	Up
498276	LOC498276	15.3267	38.9946	1.34723	Up
691644	Myh2	1.17828	4.96161	2.07412	Up
171339	Dnah1	1.72783	4.3601	1.3354	Up
294091	Ifit2	1.38466	7.26928	2.39228	Up
24812	Tap2	4.62185	15.3689	1.73348	Up
362284	Phactr3	52.2635	25.243	-1.04992	Down
170943	Slc25a10	13.1375	31.2959	1.25228	Up
114117	Gng3	54.0444	22.9333	-1.2367	Down
56817	Kcnip2	20.2754	7.3708	-1.45983	Down
309499	Myof	1.74297	5.46745	1.64932	Up
100361376	Kank2	3.49504	9.65092	1.46536	Up
286895	Fam5b	18.8927	9.083	-1.05659	Down
309684	Itgb2	6.31132	16.2515	1.36456	Up
290551	Chdh	1.67066	7.65148	2.19532	Up
64681	Mvp	10.7292	23.958	1.15897	Up
363153	Arpp21	19.6792	8.56772	-1.19969	Down
295219	Slc27a3	16.409	33.9618	1.04943	Up
362850	Angptl4	5.08128	17.8786	1.81497	Up
291983	Psmb10	17.9476	47.5322	1.40511	Up
294257	Cfb	14.55	30.0462	1.04616	Up
29427	Aif1	58.6662	118.461	1.01382	Up
303090	Irgm	5.23382	16.6401	1.66873	Up
362792	Pld4	18.3268	37.9205	1.04902	Up
25644	Bmp6	12.1772	31.8196	1.38573	Up
310132	Osmr	3.61475	11.9739	1.72792	Up
303905	Parp9	5.46208	14.5477	1.41327	Up
64828	B4galnt1	32.4635	15.5898	-1.05821	Down
306243	Cacna2d3	23.5396	11.5399	-1.02845	Down
291885	Mcm5	4.56936	14.3873	1.65474	Up
309945	Arrdc3	16.2813	40.6648	1.32056	Up
60460	Hspa2	10.8623	24.4359	1.16968	Up
295458	Bdh2	5.88046	23.6087	2.00532	Up
314993	Atad2	3.61224	8.99118	1.31561	Up
499903	Napb	66.1461	29.0937	-1.18495	Down
306575	Ckap2	8.99579	21.3095	1.24417	Up
60350	Cd14	5.24794	18.9393	1.85156	Up
304573	Pole	2.28227	6.15012	1.43015	Up
287435	Cd68	27.8493	57.7166	1.05134	Up
25666	Dgkg	14.0416	5.5609	-1.33632	Down
25619	Plau	3.79643	13.2009	1.79792	Up
308906	Trim5	8.59548	20.8517	1.27852	Up
290644	Ifi30	23.7428	50.2486	1.08159	Up
54276	Neurod2	40.6665	20.1237	-1.01494	Down
314004	Cmpk2	7.09698	17.0295	1.26276	Up
363013	Tmem123	11.5037	24.0609	1.06459	Up
54237	Cdk1	11.3164	32.4903	1.5216	Up
305494	Aebp1	5.91707	13.8967	1.23178	Up
364405	Scara3	9.74041	20.2314	1.05455	Up
29480	Rgs4	13.2304	4.60207	-1.5235	Down
367160	Cpne4	12.306	5.14003	-1.25951	Down
24258	Chga	34.3911	16.2774	-1.07917	Down
684980	Tsc22d4	12.1288	26.2619	1.11453	Up
306349	Tmem59l	39.9549	18.1458	-1.13873	Down
302993	Sox8	2.13346	8.19201	1.94102	Up
171402	Elovl6	25.8563	12.2293	-1.08017	Down
293749	Ms4a6bl	17.2443	39.1418	1.18259	Up
291406	Zfp516	2.5941	8.75726	1.75524	Up
302975	Syngr3	46.1479	20.6245	-1.16191	Down
363425	Cav2	9.58589	21.6847	1.17769	Up
29593	Ckmt1b	19.1275	5.76563	-1.7301	Down
116508	Nrxn3	8.04454	3.32793	-1.27338	Down
191573	Grin3a	10.2596	4.0797	-1.33044	Down
363455	Chrdl1	6.12026	13.4633	1.13737	Up
360916	Tmem150c	21.936	10.4226	-1.07358	Down
81820	Doc2b	17.0903	5.29492	-1.6905	Down
363989	Phlda3	11.4428	28.727	1.32797	Up
304005	Nfkbiz	2.04287	8.09769	1.98691	Up
25409	Cdh6	4.48872	11.553	1.36389	Up
296313	Myl9	6.25517	24.3623	1.96153	Up
116684	Oplah	6.55275	14.1927	1.11498	Up
303233	Usp43	8.10433	19.8612	1.29319	Up
494338	Trim25	4.318	13.1602	1.60775	Up
29558	Fcgrt	15.8584	35.0267	1.14321	Up
81008	Itga7	4.13845	10.5868	1.35511	Up
300218	Tuba1c	9.16308	24.59	1.42417	Up
360500	Arhgdig	64.3635	32.0516	-1.00584	Down
315740	Kif23	5.35397	13.1943	1.30124	Up
362712	Drc1	10.3439	22.4165	1.11578	Up
498533	Fam167a	7.21284	15.7552	1.12719	Up
360814	Rasal1	10.7555	3.74694	-1.5213	Down
362298	Actr3b	25.4354	9.48155	-1.42364	Down
81517	Mdk	46.1152	109.018	1.24125	Up
297602	Tapbpl	10.3168	24.3946	1.24157	Up
365381	Stk32c	24.5618	11.1686	-1.13697	Down
171341	Mgst1	16.1312	39.5646	1.29436	Up
114709	Ifitm2	19.8602	55.2458	1.47599	Up
266780	Rimbp2	6.90221	2.97131	-1.21596	Down
116689	Ptpn6	12.1677	25.7797	1.08318	Up
298944	Gpr22	7.76838	2.81458	-1.46469	Down
300126	Gtse1	4.51623	12.7271	1.49472	Up
316638	Sned1	1.86142	5.55442	1.57723	Up
309186	Fermt3	5.52232	14.6433	1.4069	Up
24380	Gad2	12.7659	3.55148	-1.8458	Down
296395	Kcng1	18.7347	8.52061	-1.13669	Down
24508	Irf1	7.20639	18.4867	1.35914	Up
501164	Cdk5r2	24.3112	9.01812	-1.43072	Down
294706	Cd180	2.82196	9.80819	1.79729	Up
291699	Stard4	8.02283	1.94377	-2.04525	Down
25501	Nxph1	15.7039	6.23355	-1.333	Down
309526	Ifit3	0.239939	4.79758	4.32157	Up
308594	Ccdc114	5.77642	14.633	1.34098	Up
297339	Capg	7.84867	21.9289	1.48231	Up
246298	Retsat	9.65273	22.9704	1.25077	Up
316273	Mcm3	4.65922	12.2552	1.39523	Up
25600	Utrn	2.71721	5.50559	1.01877	Up
59106	Ltbp2	1.36705	4.29748	1.65243	Up
114555	Casp4	11.6216	28.9279	1.31565	Up
25217	Tapbp	8.91902	23.1852	1.37825	Up
498546	Serp2	35.5819	13.2198	-1.42845	Down
81813	Klf10	8.82247	18.392	1.05983	Up
24416	Grm3	10.1605	3.77357	-1.42897	Down
29237	Penk	17.5099	36.8482	1.07342	Up
24530	Lcat	7.30634	21.556	1.56087	Up
64169	Necab1	37.681	16.5376	-1.18809	Down
84573	Otof	6.0865	2.60709	-1.22317	Down
689388	Ptx3	14.6651	29.7789	1.0219	Up
24251	Cd53	10.1544	24.1109	1.24758	Up
171571	Grip2	7.98481	3.3525	-1.25202	Down
29517	Sgk1	10.5845	21.7062	1.03615	Up
282843	Sorbs3	8.71485	18.8076	1.10977	Up
304549	Oasl2	6.68521	18.4018	1.4608	Up
140582	Ddit4l	3.84909	16.9554	2.13916	Up
296060	Arhgap11a	4.21127	9.91265	1.23502	Up
171438	Crtac1	17.0021	7.37454	-1.20509	Down
365042	Rab32	5.66639	15.4876	1.45061	Up
361512	Ehd2	2.9934	10.8671	1.86011	Up
207119	Rin1	3.63453	10.9298	1.58843	Up
83612	Slc32a1	11.2131	3.58491	-1.64518	Down
117524	Ccnf	1.88087	6.76329	1.84633	Up
500906	Cyth4	6.89521	15.895	1.20491	Up
171575	Dnase2	13.3031	30.2166	1.18357	Up
361714	Rasgrp2	20.7827	9.42537	-1.14076	Down
499528	Ccno	4.58869	12.7564	1.47507	Up
304741	Tfcp2l1	1.55515	3.96324	1.34962	Up
311546	Tpx2	6.46433	14.2959	1.14503	Up
689613	Mtmr11	4.76617	12.4179	1.38152	Up
25202	Gucy1b3	14.2327	6.44521	-1.14291	Down
56646	Lgals1	32.46	76.6781	1.24015	Up
363093	Mns1	8.49861	20.626	1.27917	Up
85251	Col18a1	5.33226	10.8007	1.0183	Up
306404	Spock3	8.56789	2.81368	-1.60648	Down
59323	Erbb4	7.9167	2.96217	-1.41825	Down
245979	Lmo1	56.1967	27.128	-1.0507	Down
296936	Iqub	8.65826	17.5368	1.01824	Up
301227	Trem2	2.59709	13.4692	2.3747	Up
310969	Ifi44	3.59078	10.0578	1.48595	Up
316519	Slc11a1	2.36259	9.52679	2.01162	Up
312688	Usp18	1.75172	9.32691	2.41263	Up
308937	Wee1	5.56684	12.6275	1.18164	Up
58949	Ptafr	3.85159	9.89457	1.36118	Up
767613	Gpr17	1.30393	11.244	3.10822	Up
315732	Uaca	4.07154	9.2577	1.18508	Up
25153	Mas1	10.3609	2.86025	-1.85693	Down
50559	Acot1	9.9231	23.5448	1.24654	Up
293688	Tm7sf2	27.5005	12.1841	-1.17446	Down
170928	Necab2	24.0903	10.2671	-1.23042	Down
306771	Fbxo23	29.8213	14.299	-1.06043	Down
289664	Ldb2	11.8889	3.57724	-1.7327	Down
360918	Pf4	16.7296	62.5305	1.90215	Up
498922	Cbln1	10.2792	3.3457	-1.61935	Down
81526	Nov	25.6817	10.9433	-1.23069	Down
25626	Krt8	3.93785	13.1254	1.73688	Up
117543	Decr1	17.6449	38.1545	1.11261	Up
314164	Lrfn5	15.9537	7.68597	-1.05359	Down
316129	Uhrf1	4.38984	11.7248	1.41732	Up
25156	Vav1	7.61605	15.9363	1.0652	Up
24832	Thy1	27.1335	11.355	-1.25675	Down
65155	Alas1	9.99664	21.0388	1.07353	Up
310877	Tifa	7.9728	19.8713	1.31753	Up
362675	Tp73	1.84632	5.41141	1.55135	Up
171304	Kif11	4.3991	9.37132	1.09105	Up
294286	Kifc1	3.15848	10.0072	1.66374	Up
54259	Inpp5d	4.12572	8.82975	1.09773	Up
361313	Rell2	16.3081	6.00498	-1.44136	Down
84586	Fgl2	2.56229	7.19374	1.48931	Up
494444	Cdkn2d	38.222	18.5666	-1.04169	Down
78971	Birc3	0.756832	4.73358	2.64489	Up
54263	Kcnn3	7.7466	16.6163	1.10096	Up
29540	Hsd17b7	13.6157	4.39356	-1.63181	Down
288077	Hcls1	9.29847	20.3412	1.12934	Up
314683	Tcp11l2	8.28152	17.8648	1.10916	Up
114494	Ccna2	7.20384	17.9547	1.31752	Up
362491	Ripk2	4.48334	11.4542	1.35324	Up
289997	Dlgap5	4.27995	10.838	1.34043	Up
500573	Tmco4	2.29193	7.38376	1.68779	Up
290212	Efs	6.48612	14.6021	1.17075	Up
317183	Pcdh19	10.7029	5.18063	-1.0468	Down
305888	Zfhx2	2.45609	5.01881	1.03098	Up
54296	Rgs7	19.4281	9.29671	-1.06336	Down
301121	Rfx2	3.7332	9.4231	1.33579	Up
293186	Lyve1	0.239667	2.8417	3.56765	Up
24835	Tnf	0.116798	4.06015	5.11945	Up
654482	LOC654482	14.6789	30.894	1.07359	Up
315085	Naprt1	11.7979	23.9764	1.02309	Up
362325	Mdfic	5.51251	11.7363	1.09019	Up
25041	P2rx6	6.16007	14.3391	1.21893	Up
295645	Slc4a10	10.2652	4.64578	-1.14377	Down
24482	Igf1	4.39114	12.603	1.5211	Up
499322	Fam111a	3.34983	8.66918	1.37181	Up
309523	Kif20b	1.38921	4.09646	1.56011	Up
500566	Stpg1	4.61002	11.9769	1.37741	Up
25707	Cntf	6.4874	19.7726	1.60779	Up
494320	Ccdc8	5.10951	11.1163	1.12142	Up
363517	Plxnb3	0.405666	2.13279	2.39438	Up
81633	Acta2	4.01193	13.481	1.74856	Up
308492	Wdr62	2.05248	5.47209	1.41473	Up
304984	Ccdc19	7.83429	18.0748	1.20611	Up
361921	Ect2	3.13735	7.55803	1.26846	Up
314654	Myo1f	4.68339	10.0408	1.10025	Up
64636	Ntsr2	7.24689	18.3368	1.33931	Up
317580	Rab33a	27.0308	10.3525	-1.38462	Down
303772	Slc16a6	8.34311	18.1688	1.1228	Up
293502	Kif22	6.31592	14.9572	1.24377	Up
24968	Psmb8	14.288	32.0242	1.16436	Up
79129	Cyba	25.0466	53.546	1.09616	Up
300880	RGD1307365	2.91519	6.46509	1.14908	Up
117064	Vip	3.97098	0.0519876	-6.25518	Down
192245	Hspb6	5.77201	16.8612	1.54657	Up
315330	Espl1	1.26482	3.49576	1.46667	Up
314280	Smoc1	7.62996	19.5938	1.36065	Up
305827	Wdhd1	3.30734	7.62753	1.20555	Up
85265	Ajuba	2.59817	7.22121	1.47475	Up
316742	Tgif1	5.67707	16.0796	1.50202	Up
311336	Nusap1	5.58537	13.0612	1.22556	Up
311184	C1qtnf4	29.4899	14.2589	-1.04836	Down
192110	Pou3f1	5.01364	1.23066	-2.02643	Down
406195	Tcf19	4.57235	13.307	1.54118	Up
66030	Synpr	15.0325	5.52393	-1.44432	Down
310812	Lppr5	13.7095	6.59927	-1.0548	Down
29660	Pnck	15.6333	6.02178	-1.37636	Down
308511	Chst8	8.20991	2.359	-1.79919	Down
252832	Zc3hav1	3.57006	8.52943	1.2565	Up
315346	Itga5	3.03178	6.96478	1.19991	Up
306128	Cln5	4.45442	10.8214	1.28058	Up
310344	Plk4	3.75531	8.83603	1.23447	Up
24834	Tk1	8.10833	16.7291	1.04488	Up
306527	Dusp26	16.0622	6.43349	-1.32	Down
59329	Sik1	9.57307	3.76686	-1.34562	Down
65129	Cldn1	2.30128	6.5013	1.49829	Up
315121	Cdc42ep1	1.02306	5.15012	2.33171	Up
24414	Grm1	5.30404	2.53757	-1.06365	Down
24615	S100a4	10.9465	35.8894	1.71308	Up
294048	Pik3ap1	6.25814	13.2893	1.08646	Up
363972	Dpp10	11.3929	4.69676	-1.2784	Down
294273	RT1-DMb	5.56035	15.7882	1.5056	Up
301617	Pask	3.07737	6.85531	1.15553	Up
298101	Col27a1	1.9994	4.82524	1.27103	Up
313785	Icam5	12.0344	5.85988	-1.03822	Down
304545	Oasl	0.447813	4.10292	3.19568	Up
310756	Mov10	2.27341	6.03148	1.40765	Up
29538	Ccl20	0.150917	6.76722	5.48673	Up
302421	Gdpd2	7.40862	15.0582	1.02327	Up
361308	Kif20a	6.44766	12.9816	1.00962	Up
361824	Chchd10	19.9732	45.6299	1.19192	Up
259242	Wipf3	3.17548	0.79176	-2.00384	Down
291129	Nrsn1	18.954	7.85498	-1.27082	Down
304608	Mmp19	6.31091	14.452	1.19535	Up
501854	Rab7b	4.23631	10.3114	1.28335	Up
246268	Oas1b	2.99019	9.38663	1.65037	Up
500526	Mknk1	9.36821	19.0572	1.02449	Up
113992	Ugt1a6	4.11718	10.3438	1.32904	Up
304860	Npl	6.13278	13.136	1.09891	Up
295283	Ankrd34a	4.78603	1.21385	-1.97924	Down
303575	Kif18b	2.63519	6.85712	1.3797	Up
170538	Prkcd	4.99537	10.8511	1.11918	Up
83834	Nrn1	20.4637	9.58964	-1.09352	Down
287622	Tom1l1	6.46678	13.9179	1.10582	Up
310621	Iqgap3	1.28355	3.5413	1.46414	Up
300758	Celf6	17.5311	7.88396	-1.15292	Down
497672	Brca1	1.83614	4.4555	1.27891	Up
25203	Ccnb1	7.41879	17.5677	1.24367	Up
290923	Aga	14.4535	29.367	1.02278	Up
288626	Mmp17	7.09623	2.90526	-1.28838	Down
313587	Zc3h12a	1.98611	6.39146	1.6862	Up
29740	Eci1	15.6893	33.0176	1.07345	Up
290326	Pbk	4.25897	11.4047	1.42105	Up
296469	Nkain4	15.9389	36.7481	1.20512	Up
498564	Itgbl1	14.4117	6.91817	-1.05878	Down
362817	Cdk2	5.10109	11.7993	1.20982	Up
307126	Mcm10	1.96663	5.25583	1.41819	Up
257646	Frmd6	3.3724	7.03476	1.06072	Up
64515	Cdc20	6.51434	14.9549	1.19893	Up
85270	Tekt1	10.4606	22.1362	1.08144	Up
293618	Ifitm1	3.11537	15.4075	2.30616	Up
25164	Cdkn2b	1.5999	5.91266	1.88583	Up
309380	Loxl4	0.578529	2.78165	2.26548	Up
29228	Nfic	8.73451	18.8637	1.11082	Up
311901	Lhx6	5.51585	1.95586	-1.49578	Down
503164	Apol9a	0.538775	4.62937	3.10306	Up
307415	RGD1309362	5.201	10.817	1.05644	Up
307865	Cntnap4	4.9422	2.04765	-1.27118	Down
353307	Slc29a3	8.12472	17.0513	1.06949	Up
297594	Cdca3	6.06047	14.9465	1.30231	Up
300985	Parp3	4.35052	10.7294	1.30231	Up
292406	Thbs2	2.42943	5.19565	1.09668	Up
304951	Nuf2	6.19479	14.204	1.19717	Up
305984	Cdca2	1.49251	4.52785	1.60109	Up
287741	FAM187A	5.64842	14.3184	1.34195	Up
689069	Parvg	4.01107	9.50548	1.24477	Up
83836	Nde1	6.61216	13.9832	1.0805	Up
25033	Sstr1	3.46809	0.965147	-1.84532	Down
360733	Rtp4	1.71182	6.51315	1.92783	Up
293524	Bag3	5.35474	11.7467	1.13336	Up
81574	Scn1a	3.74475	1.80487	-1.05298	Down
66021	Cybb	9.17325	18.7528	1.0316	Up
364018	Ncf2	3.3897	10.2573	1.59742	Up
406196	Hcr	4.1518	9.04565	1.12349	Up
100910940	LOC100910940	2.8296	9.13368	1.6906	Up
25734	Hck	7.26701	14.9518	1.04088	Up
25257	Gamt	9.76033	20.9623	1.1028	Up
156767	Tnfrsf1b	3.1082	7.55411	1.28118	Up
361882	Arhgef28	5.14859	2.5327	-1.0235	Down
140693	Plcd4	5.45399	11.2752	1.04777	Up
360202	Ston1	3.1859	7.47864	1.23108	Up
315994	Mapkapk3	5.62912	11.591	1.04202	Up
308387	Npas1	6.17937	1.60776	-1.94241	Down
117088	Adarb2	4.24682	1.05412	-2.01034	Down
58844	Grb14	14.1716	6.57582	-1.10776	Down
301570	Sp110	5.59453	13.0732	1.22452	Up
361537	Tyrobp	29.2845	58.796	1.00558	Up
25389	Atf3	4.38174	10.8507	1.30821	Up
24783	Slc9a2	4.31114	1.51532	-1.50845	Down
315599	Nlrx1	3.53437	7.61939	1.10822	Up
65031	Doc2a	14.3659	5.76101	-1.31826	Down
25631	Smad3	2.15639	4.87536	1.1769	Up
378947	Bst2	16.775	35.2446	1.07109	Up
311742	Cdca7	2.44845	6.97816	1.51098	Up
363225	RGD1305645	5.05644	15.9407	1.65652	Up
295264	Mllt11	20.0576	9.49773	-1.0785	Down
500133	Nod1	2.3611	5.52283	1.22595	Up
29659	P2rx4	7.33835	14.9958	1.03103	Up
312641	Fancd2	3.52095	7.08564	1.00893	Up
81727	Mvk	16.2959	7.73492	-1.07505	Down
314818	E2f7	1.61566	4.70447	1.5419	Up
100188935	Rt1.aa	9.18474	18.6183	1.01941	Up
554353	Gpr34	5.59336	14.4493	1.36922	Up
360958	Ablim2	7.38433	2.93663	-1.33031	Down
309387	Cnnm1	4.81597	10.0572	1.06233	Up
307212	Cndp1	5.59809	11.2942	1.01258	Up
303875	Lrrc33	2.0746	6.11513	1.55955	Up
298534	Clspn	1.61371	3.97279	1.29978	Up
287562	Ccl12	0.638549	9.73439	3.93022	Up
114505	Klf4	8.76913	3.63889	-1.26894	Down
499801	Ifih1	1.95926	4.93225	1.33194	Up
81759	Renbp	6.19556	15.3084	1.30502	Up
59086	Tgfb1	5.93307	14.1519	1.25415	Up
316602	Hjurp	2.24846	6.02654	1.42239	Up
316241	Nfkbie	7.57043	15.9545	1.07551	Up
24599	Nos2	0.0389608	1.17588	4.91558	Up
297480	Foxp1	12.336	6.04408	-1.02928	Down
687031	Ajap1	6.25442	2.24381	-1.47893	Down
60338	Fxyd5	3.09858	11.8183	1.93134	Up
25280	St8sia1	11.2105	4.07603	-1.45962	Down
292098	Pgbd5	13.3217	6.35254	-1.06837	Down
171088	Inpp5j	5.87199	2.38152	-1.30197	Down
315746	Cln6	6.33983	13.342	1.07345	Up
170929	Bcl2a1	4.0521	15.458	1.93162	Up
54238	Cdkn2c	3.79049	10.6593	1.49166	Up
360962	Tacc3	5.28297	11.623	1.13756	Up
292657	Slc1a5	3.19132	7.71658	1.27381	Up
80977	Syt13	10.0557	3.06725	-1.71299	Down
305896	Irf9	7.64579	16.0104	1.06627	Up
60444	Kcnt1	1.20032	3.67416	1.614	Up
24967	Psmb9	14.6484	29.9214	1.03044	Up
100359753	Dnaaf3	5.5987	11.787	1.07403	Up
24434	Gusb	4.80096	10.1361	1.0781	Up
296653	Phf19	1.06605	3.39124	1.66953	Up
302965	Tnfrsf12a	5.53115	15.4264	1.47975	Up
100361818	Nfatc1	2.42602	5.41632	1.15872	Up
498282	Arhgap30	2.36773	5.54536	1.22778	Up
24412	Grin2d	2.75594	0.941287	-1.54984	Down
25060	Hk3	0.911308	3.46435	1.92657	Up
685433	Evi2a	2.32323	8.11513	1.80448	Up
305234	Stbd1	1.57318	5.65695	1.84634	Up
84390	Hcn1	9.51145	4.63437	-1.03729	Down
296344	Mybl2	2.73516	6.01094	1.13597	Up
291388	Cbln2	3.81064	0.879379	-2.11548	Down
300219	Troap	1.75771	5.5309	1.65382	Up
291015	Ogn	2.70462	6.69218	1.30705	Up
24250	Cbs	9.31254	4.36024	-1.09477	Down
503194	Glb1l2	3.34665	7.87949	1.23538	Up
29559	Grik1	2.2552	0.414444	-2.44401	Down
306695	Zfp367	3.62346	7.35904	1.02215	Up
361383	Cd97	2.45812	5.95289	1.27603	Up
65204	Cnn1	0.65882	4.40651	2.74168	Up
363088	Ccnb2	5.94678	13.3964	1.17167	Up
25357	Thrsp	7.63522	2.02176	-1.91706	Down
305354	Tlr1	2.81345	6.8415	1.28197	Up
679532	Elovl1	8.53133	17.141	1.00661	Up
246208	Ifi47	3.90343	9.435	1.27328	Up
291085	Serpinb6	6.53587	14.6275	1.16223	Up
246239	Slc15a3	4.50529	10.1283	1.16871	Up
171553	A3galt2	2.2009	6.54109	1.57144	Up
252892	Lgi1	13.3889	6.29611	-1.08851	Down
29256	Oprl1	6.23113	2.68308	-1.2156	Down
29358	Npy1r	3.17985	0.719989	-2.14291	Down
311170	Slc43a3	3.02109	7.71602	1.35279	Up
308901	Trim21	3.1309	9.09318	1.53821	Up
29361	Sox10	2.39874	5.74089	1.259	Up
361419	Dnaaf1	3.576	8.31141	1.21674	Up
315696	Snx33	2.50726	5.39841	1.10642	Up
29687	C1qb	10.6671	21.5472	1.01433	Up
64357	Cd200r1	1.92733	8.33682	2.1129	Up
312052	Steap2	2.07431	4.96017	1.25776	Up
24471	Hspb1	9.16965	21.9268	1.25776	Up
297592	Spsb2	3.74247	10.4968	1.48789	Up
362485	Ccne2	3.09194	6.73575	1.12333	Up
64627	Hist1h4b	7.54476	16.183	1.10093	Up
365864	Tuft1	3.26952	7.54871	1.20715	Up
291964	Fhod1	0.948573	2.99589	1.65916	Up
315438	Ccdc67	4.47385	9.05588	1.01734	Up
287910	Ccl6	12.8103	36.4658	1.50924	Up
297783	Mybl1	2.09586	4.86076	1.21364	Up
500563	Fam110d	9.20567	2.91331	-1.65986	Down
288242	Chaf1b	2.26422	6.41336	1.50206	Up
297822	Tp53inp1	8.21802	18.3716	1.16061	Up
171101	Grp	10.1531	2.70595	-1.90772	Down
24390	B4galt1	4.7909	9.77367	1.0286	Up
64032	Ctgf	3.94243	8.48778	1.1063	Up
689978	Nrsn2	4.86622	0.946802	-2.36167	Down
365395	Clcf1	0.208395	2.34456	3.49192	Up
29704	Pacsin1	11.9062	5.40276	-1.13994	Down
24230	Tspo	6.89747	17.2858	1.32545	Up
315852	Ttk	2.83636	6.31538	1.15483	Up
114638	Hps1	4.03659	8.28003	1.0365	Up
302562	Plp2	3.9255	11.1223	1.5025	Up
367039	Dock6	1.20304	2.67944	1.15525	Up
363578	Havcr2	0.606161	2.68078	2.14488	Up
299269	Ifi27l2b	5.83049	20.4399	1.8097	Up
25515	Plk1	3.47371	7.89928	1.18524	Up
498278	RGD1562658	8.79148	18.5619	1.07816	Up
314981	Col14a1	1.46929	3.10562	1.07976	Up
302972	Amdhd2	6.23558	13.2298	1.0852	Up
297386	Slc4a5	1.40955	3.69196	1.38915	Up
309381	Pyroxd2	4.63197	9.83913	1.0869	Up
84511	Slco1c1	5.95038	2.54227	-1.22686	Down
691657	Crip1	22.7825	45.6853	1.0038	Up
501059	Kif9	3.95446	8.27887	1.06595	Up
24225	Bdnf	3.3838	1.38009	-1.29388	Down
64557	Bard1	1.8529	4.97184	1.424	Up
64555	Spef2	2.01078	4.02802	1.00232	Up
171529	Kif2c	2.74458	6.14804	1.16354	Up
54232	Car3	4.91366	14.0355	1.51421	Up
24307	Cyp4b1	0.692711	3.36002	2.27815	Up
294071	Hells	2.65447	5.73088	1.11033	Up
287745	Plcd3	1.17962	3.54399	1.58705	Up
297520	Il17rc	2.15325	5.56806	1.37066	Up
60395	Trpc3	5.1708	2.36761	-1.12695	Down
316580	Sp140	2.59174	5.71103	1.13983	Up
311570	Myh7b	0.80793	2.09443	1.37426	Up
79113	Fgr	2.93419	6.55592	1.15983	Up
25448	Cenpi	1.97323	4.70661	1.25413	Up
84490	Fen1	4.28099	8.86559	1.05027	Up
308602	Tmem86a	3.62285	8.5215	1.23398	Up
64576	Ptprv	1.09898	2.63728	1.26289	Up
25542	Ccl3	5.51315	15.1906	1.46223	Up
685169	Fam163b	10.9174	4.54941	-1.26287	Down
56266	Cyp4f1	0.906616	3.52057	1.95724	Up
498185	Slc24a6	2.54254	5.78681	1.1865	Up
116591	Fcgr2a	5.32722	11.7081	1.13605	Up
24737	RT1-EC2	4.94194	10.8434	1.13367	Up
313843	Galm	3.80296	8.08989	1.089	Up
303534	Ttc25	3.79176	8.05439	1.08691	Up
364837	Gypc	2.44068	6.03044	1.30498	Up
362510	Melk	2.63457	5.80103	1.13874	Up
305431	Stk32b	9.71341	3.68905	-1.39673	Down
312113	Stard8	1.76847	3.74022	1.08062	Up
287719	Ifi35	7.11376	15.4082	1.11501	Up
362769	RGD1311756	1.95323	4.61301	1.23985	Up
286925	Cryba2	0.281483	4.81663	4.09691	Up
315033	Spag1	2.34856	4.91155	1.0644	Up
246060	Cdkn1c	1.1007	3.86552	1.81224	Up
156435	Tmprss2	0.216866	1.48604	2.7766	Up
301000	Uba7	1.57605	4.01302	1.34838	Up
25469	Kcna4	4.42941	1.85201	-1.25802	Down
291403	Zadh2	1.9008	4.37462	1.20255	Up
500904	Ncf4	3.95129	9.33451	1.24025	Up
307171	Apbb1ip	3.4252	7.15994	1.06376	Up
499702	Synpo2	1.52281	3.52291	1.21004	Up
301264	Cyp39a1	0.955896	2.91658	1.60935	Up
50872	Hpcal4	20.2833	8.40897	-1.27029	Down
361433	Cpne7	6.16857	2.58042	-1.25733	Down
313507	Tal1	0.659162	2.07592	1.65505	Up
24494	Il1b	3.42131	8.82301	1.36672	Up
362696	Ttc7a	1.97278	4.05264	1.03863	Up
500973	Slc37a2	1.74886	5.65527	1.69318	Up
29331	Hapln1	7.49796	3.46546	-1.11345	Down
303690	Rhbdf2	1.4155	3.54741	1.32545	Up
360559	Fam64a	2.63358	7.21286	1.45355	Up
499933	Dsn1	3.61695	7.91676	1.13014	Up
362896	Stat6	3.43975	7.01239	1.0276	Up
304507	Oas1i	1.08488	4.18768	1.94862	Up
306327	Tmem38a	12.5261	6.19928	-1.01476	Down
308807	Prss23	3.41168	7.76507	1.18651	Up
498709	Cks2	10.737	23.8105	1.14901	Up
365345	Cyb5r2	1.93532	6.25824	1.69318	Up
310552	Sfrp2	3.65569	7.90745	1.11307	Up
311021	Nmi	5.60276	12.8273	1.195	Up
305353	Tlr6	2.8298	5.94984	1.07215	Up
114705	Rgs14	3.19306	1.05114	-1.60298	Down
315597	Mfrp	1.9309	4.97203	1.36456	Up
360857	Rgs16	3.85866	13.0529	1.7582	Up
24603	Npr1	1.55601	3.51759	1.17674	Up
299266	Asb2	2.92184	6.28832	1.1058	Up
317252	Ercc6l	1.08987	2.81412	1.36854	Up
361142	Galntl6	5.11705	1.82952	-1.48385	Down
292138	Eno4	1.42056	3.9898	1.48985	Up
360910	Abcg3l2	1.00911	3.18258	1.65711	Up
295661	Spc25	3.49128	8.86315	1.34406	Up
361112	Vstm4	3.47299	7.37658	1.08678	Up
302934	Ppl	0.443108	1.36525	1.62343	Up
499772	Ier5l	1.8182	5.46777	1.58844	Up
360654	Dnai2	1.8032	4.30514	1.2555	Up
54279	Cntn3	2.44148	0.887947	-1.45921	Down
307805	Cenpt	2.84972	7.00537	1.29764	Up
246323	Aard	5.39139	11.7273	1.12114	Up
305497	Cobl	2.12939	0.783612	-1.44223	Down
84494	Trpc4	5.58442	2.75077	-1.02157	Down
313722	Spsb1	5.29392	11.1694	1.07714	Up
81677	Itpka	4.95016	1.68193	-1.55736	Down
24831	Thrb	2.4539	1.13967	-1.10646	Down
498335	Cxcl13	13.4619	6.25216	-1.10646	Down
25677	Mak	2.74125	6.05508	1.14331	Up
25724	Itgb4	1.18637	2.55757	1.10822	Up
81755	Rab3b	11.2204	4.83322	-1.21507	Down
289388	G0s2	7.66621	17.5114	1.19171	Up
311325	Knstrn	3.48783	8.2674	1.2451	Up
298906	Pqlc3	2.3238	5.80788	1.32152	Up
303240	Cntrob	2.40961	5.13172	1.09064	Up
308430	Zfp575	14.0247	6.74206	-1.0567	Down
304884	Tor3a	3.79435	8.10757	1.09542	Up
360551	Bcl6b	0.546016	1.99629	1.87031	Up
313574	Nt5c1a	3.79247	9.50779	1.32597	Up
85242	Pola2	3.66118	7.38354	1.01201	Up
301701	Ndc80	4.89549	11.2572	1.20133	Up
24175	Adra2c	7.34267	3.14716	-1.22225	Down
246240	Ripk3	1.46678	4.28199	1.54563	Up
293625	Pidd	1.25336	3.18964	1.34759	Up
360824	Wscd2	5.12182	1.8688	-1.45455	Down
24165	Ada	2.81582	7.26941	1.36828	Up
100359680	Lpcat2	3.18466	7.05925	1.14838	Up
303538	Dhx58	3.26393	6.7013	1.03783	Up
293624	Irf7	3.58589	7.55658	1.0754	Up
300732	Pstpip1	1.72653	5.13839	1.57344	Up
266680	St18	2.10299	0.706711	-1.57325	Down
85240	Plcb2	0.825302	2.28373	1.4684	Up
691774	Lpar6	2.29645	5.77578	1.33061	Up
680611	Bcl3	0.316825	2.19751	2.79411	Up
301168	Efhb	1.01155	3.04095	1.58796	Up
305064	Ptpn14	1.8391	3.76712	1.03446	Up
24808	Tacr3	3.43379	1.05751	-1.69913	Down
500870	Mtbp	1.3758	3.34474	1.28163	Up
363686	C1ql1	3.22556	8.2199	1.34957	Up
246766	Ggta1p	4.8477	10.1573	1.06714	Up
309139	Tpcn2	2.7547	5.56049	1.01332	Up
691995	LOC691995	9.51491	4.45143	-1.09592	Down
246172	Nexn	1.32458	3.98696	1.58975	Up
25446	Fosl2	13.6915	6.28634	-1.12299	Down
304648	Asf1b	1.53742	4.75393	1.62861	Up
29487	Gstt2	5.6536	11.3998	1.01177	Up
171049	Folr1	5.43145	12.6655	1.2215	Up
691966	Sqrdl	1.76035	5.07085	1.52636	Up
287146	Chtf18	1.46189	3.5198	1.26765	Up
25187	Htr2c	1.70651	0.548818	-1.63665	Down
295248	Zbtb7b	3.55105	7.85163	1.14475	Up
25229	Chrm1	3.34808	0.652671	-2.35891	Down
498650	Rab11fip1	0.316973	0.96072	1.59976	Up
360792	Styxl1	3.24373	7.94824	1.29298	Up
294806	C1qtnf3	2.3493	5.59557	1.25206	Up
24693	Ptgs1	2.04513	4.51341	1.14202	Up
246211	Hsd3b7	3.01869	6.77389	1.16606	Up
292594	Lilrb4	1.62488	5.57699	1.77916	Up
171047	Dnph1	12.3149	25.4657	1.04815	Up
362893	Arhgap9	1.30101	3.52194	1.43674	Up
686019	Casq1	3.65814	7.60151	1.05517	Up
502684	LOC502684	4.3624	9.27636	1.08844	Up
83730	Vamp8	11.3801	29.9654	1.39679	Up
500832	Bbs10	1.93935	4.39984	1.18188	Up
287362	Nlrp3	1.32823	3.02171	1.18586	Up
113959	C5ar1	2.55749	6.06776	1.24644	Up
499419	RGD1564149	2.21861	5.85727	1.40058	Up
366894	Trhde	1.34988	0.508863	-1.40748	Down
306247	Il17rb	0.63491	2.58252	2.02416	Up
266714	Myo7a	1.09273	2.20359	1.01192	Up
361597	Fes	1.6367	3.86037	1.23795	Up
89815	Syngr2	5.64617	11.9803	1.08532	Up
287961	Cdc45	1.95164	4.96466	1.34701	Up
24785	Slc9a4	2.18209	0.692275	-1.65629	Down
64193	Pttg1	5.34201	12.0423	1.17265	Up
171111	Rab26	5.09194	1.32983	-1.93697	Down
641520	LOC641520	5.60616	1.87329	-1.58144	Down
114483	Cdk6	4.21147	8.84944	1.07126	Up
64826	Foxq1	2.15066	0.574508	-1.90438	Down
303113	Phf15	1.76186	4.05273	1.20179	Up
100361631	Zmym6nb	5.99037	12.6568	1.07919	Up
81505	Emp3	3.04112	9.40178	1.62833	Up
295279	Fcgr1a	4.51707	9.75887	1.11133	Up
140933	Trpc5	4.27757	1.98772	-1.10568	Down
360997	Abcg3l4	1.26075	3.2421	1.36264	Up
313874	Rasgrp3	0.458975	1.49037	1.69918	Up
315904	Paqr9	4.4177	1.84925	-1.25635	Down
363783	Zdhhc23	5.44982	2.36848	-1.20225	Down
291076	Eci3	2.66704	6.99099	1.39026	Up
310780	Gpr61	3.0714	1.3085	-1.23099	Down
50599	Kcnj3	6.48435	2.96435	-1.12925	Down
360548	Tnfsf12	2.35983	5.8622	1.31276	Up
287437	Tnfsf13	3.37796	7.25053	1.10193	Up
25204	Pcsk1	1.72789	0.66818	-1.3707	Down
361289	Colec12	2.12223	4.42928	1.06149	Up
291441	Ska1	1.65909	4.90407	1.56359	Up
316232	Dlk2	9.86215	4.91909	-1.00351	Down
500246	Arhgap25	1.9057	3.906	1.03537	Up
266686	Dhrs4	4.73243	9.63325	1.02544	Up
25353	Spp1	1.06516	3.74468	1.81377	Up
290354	Pdlim2	1.37182	4.2151	1.61947	Up
310553	Tlr2	1.26258	3.24999	1.36406	Up
83783	Sult1a1	2.56936	6.72904	1.38899	Up
292060	Irf8	4.32711	9.28671	1.10177	Up
83817	Ache	2.88499	0.860958	-1.74455	Down
117257	Gpr176	2.86617	1.28437	-1.15806	Down
497757	Gucy1a3	4.55456	2.15095	-1.08234	Down
154516	Ugt1a7c	2.63268	5.48791	1.05972	Up
292071	Cdt1	2.43107	5.20532	1.09839	Up
64043	Gcnt1	0.693172	1.7328	1.32182	Up
497083	Xkr5	0.538355	2.164	2.00707	Up
305441	Sh3tc1	0.729554	1.8999	1.38084	Up
24241	Calca	0.198827	2.49142	3.64738	Up
363796	Iqcg	3.85261	7.83685	1.02444	Up
498066	Sh3bgr	2.32113	6.39384	1.46186	Up
298487	Cldn19	1.36327	4.04919	1.57056	Up
690865	Pcdh15	1.02166	2.16792	1.0854	Up
366518	Tnfrsf14	2.7707	5.78243	1.06143	Up
246273	Trib3	1.06563	3.72381	1.80508	Up
24914	Lox	1.70283	4.40514	1.37125	Up
309527	Ch25h	0.991801	3.70212	1.90023	Up
361505	Cdc42ep5	3.14322	10.5688	1.74949	Up
25129	Egr4	1.29751	0.148522	-3.127	Down
500590	Tnfrsf9	0.925798	3.44563	1.896	Up
303907	Wdr5b	1.52955	4.01607	1.39267	Up
366214	Nkx2-2	0.477389	2.55382	2.41942	Up
289201	Lmx1a	1.44658	3.18384	1.13812	Up
25113	Ddn	1.34769	0.355757	-1.92153	Down
361624	Akip1	2.65222	5.82187	1.13428	Up
361898	Ankrd55	2.62265	1.01663	-1.36723	Down
89826	Rpe65	0.149132	1.26126	3.08021	Up
311598	Fam83d	1.45395	3.60577	1.31033	Up
360557	Nlrp1a	0.319092	0.918457	1.52524	Up
24176	Adrb2	0.357817	1.77417	2.30985	Up
296098	Lcmt2	1.81	4.21069	1.21807	Up
296708	Olfml2a	0.919986	1.95923	1.0906	Up
310849	Sgms2	0.460847	2.05598	2.15746	Up
116631	Nat1	1.06083	3.02025	1.50947	Up
29737	Kcnab1	3.49655	1.74125	-1.00581	Down
25605	Hcrtr2	1.27341	0.281341	-2.1783	Down
362508	Spag8	3.21796	6.80384	1.08021	Up
308543	Plekhf1	0.933441	3.28324	1.81449	Up
171051	Cabp1	6.54895	3.00097	-1.12584	Down
361416	Cenpn	3.05065	6.23494	1.03126	Up
308865	Atg16l2	1.92622	4.39307	1.18946	Up
445415	S100a11	17.9955	37.4537	1.05748	Up
362474	Adhfe1	1.68643	4.18517	1.31131	Up
304822	Pkp1	0.101621	0.651457	2.68047	Up
294074	Cep55	1.52881	3.55262	1.21647	Up
140668	Abcc3	1.15199	2.31413	1.00634	Up
170637	Samsn1	2.07269	5.79928	1.48437	Up
246153	Kcnc2	1.36653	0.329255	-2.05324	Down
170913	Abcb1a	0.0199957	0.398737	4.31767	Up
498310	Nsl1	1.99426	4.40853	1.14444	Up
300018	Lynx1	2.78736	1.35979	-1.03552	Down
25576	Ywhah	4.66638	1.8862	-1.30682	Down
307639	Gins3	2.17509	4.58562	1.07604	Up
500200	Atoh8	1.14075	2.98459	1.38756	Up
84012	Slc1a6	5.01649	2.32117	-1.11183	Down
294853	Krt18	1.51622	4.37088	1.52745	Up
501065	Cmtm7	2.93481	6.41425	1.12801	Up
310807	Sass6	2.56085	5.22624	1.02915	Up
304577	Ung	2.84138	5.88214	1.04975	Up
310540	Fam198b	1.56228	3.16296	1.01762	Up
291137	Gmnn	4.24434	8.92457	1.07224	Up
171409	Tnnt1	5.87043	11.9243	1.02236	Up
362648	Arhgef19	1.32331	2.80184	1.08223	Up
192153	Gpr26	4.62333	1.47239	-1.65077	Down
366274	Ntsr1	2.0486	0.824482	-1.31308	Down
25698	Ass1	1.81222	4.68813	1.37125	Up
362505	Ccl27	13.0532	6.33467	-1.04306	Down
305340	Rbm47	0.603007	2.03959	1.75803	Up
252915	Mxd3	0.94634	3.94601	2.05997	Up
291936	Hhip	3.35243	1.4517	-1.20747	Down
297910	Slc26a7	3.42768	1.41746	-1.27393	Down
64037	Slc22a4	1.8216	4.03281	1.14658	Up
246776	Filip1	2.50022	1.22278	-1.03189	Down
116487	Tgfbi	1.27899	3.00343	1.2316	Up
308765	RGD1311021	2.85158	5.81862	1.02891	Up
289076	Rgs18	1.25236	5.32467	2.08804	Up
24947	Gabra3	6.09538	2.9878	-1.02863	Down
303037	Spdl1	1.4394	3.41336	1.24572	Up
24493	Il1a	0.383294	1.75923	2.19842	Up
302811	Elf4	1.51924	3.45953	1.18723	Up
300474	Adamts15	0.682354	1.49728	1.13376	Up
24617	Serpine1	0.475976	1.57394	1.72542	Up
246781	Ptpn7	1.5636	3.74969	1.2619	Up
311548	Ttll9	2.76754	5.7414	1.0528	Up
289468	Fam175a	2.5232	5.66762	1.16749	Up
313033	Xkr8	1.38317	3.14087	1.18318	Up
56083	Tgm2	0.60771	1.68656	1.47263	Up
311785	Psd4	0.539788	1.39086	1.36552	Up
170908	Tesk2	1.01107	2.44123	1.27172	Up
60582	Il1rn	1.15412	3.14424	1.44592	Up
314323	Flvcr2	0.61485	1.71081	1.47637	Up
317224	Fndc3c1	0.641228	1.58321	1.30394	Up
301333	Ptpn18	1.80835	4.7366	1.38918	Up
500450	Tpm2	3.74391	8.29953	1.14848	Up
307169	Mastl	1.34314	2.94883	1.13453	Up
685882	Syndig1l	3.38083	1.21975	-1.47079	Down
311020	Rbm43	2.56345	5.27634	1.04145	Up
293061	Fam154b	1.63146	3.42254	1.06891	Up
298429	Rad54l	1.50224	3.22911	1.10402	Up
296564	Fut7	1.22442	3.13453	1.35615	Up
309147	Aldh3b1	2.49774	5.16256	1.04747	Up
292483	Stx11	0.269997	1.64917	2.61072	Up
316214	Tfeb	0.99981	2.66526	1.41455	Up
499759	RGD1565512	0.867522	2.16773	1.32121	Up
364420	Tnfrsf10b	1.68329	3.81782	1.18147	Up
312897	Msc	0.523181	3.90417	2.89963	Up
298528	Epha10	1.97324	0.835339	-1.24014	Down
316342	Lipt1	0.26859	1.2063	2.16711	Up
498327	Abcg3	0.520118	1.83374	1.81788	Up
65023	Kcnip1	5.52791	2.60183	-1.08721	Down
498873	MGC105567	0.275064	1.39598	2.34344	Up
312477	Dok1	1.03734	3.0069	1.53539	Up
691478	Cpne6	3.99533	1.77251	-1.17252	Down
684771	Cdca5	0.702307	2.60554	1.89141	Up
64679	Tgm4	1.24523	2.79554	1.16672	Up
291328	Slc39a12	1.29103	3.1311	1.27815	Up
81648	Crh	1.50206	0.0887162	-4.0816	Down
306805	Aspn	1.77855	4.36481	1.29522	Up
300886	Mthfs	1.84148	3.68356	1.00024	Up
362035	Ndst4	0.884	0.111505	-2.98694	Down
304816	Lmod1	0.212703	0.883371	2.05418	Up
306464	Mlf1ip	1.96073	4.55207	1.21514	Up
64364	Pllp	1.43604	3.88776	1.43684	Up
303350	Rnf135	1.96052	4.06482	1.05195	Up
300795	Ns5atp9	10.5767	23.6782	1.16267	Up
290308	Dleu7	2.37132	0.658612	-1.84819	Down
315164	Cenpm	3.66766	8.45411	1.20479	Up
361791	Nrm	2.55608	5.60161	1.13191	Up
64803	P2ry12	3.84962	7.76973	1.01315	Up
246142	Bmf	2.31642	4.67526	1.01315	Up
363930	Selplg	1.9696	4.96073	1.33265	Up
501283	Plin5	0.584908	2.05589	1.81348	Up
361501	Isoc2b	3.72337	7.95204	1.09472	Up
94174	Tinagl1	0.77792	2.43028	1.64343	Up
287454	Alox12	0.069404	0.691996	3.31767	Up
306014	Reep4	1.65796	4.47855	1.43362	Up
314321	Zc2hc1c	1.04467	2.79526	1.41993	Up
364594	Tlr3	1.18147	2.50795	1.08592	Up
288079	Polq	0.392828	0.884218	1.1705	Up
317614	RGD1565514	1.23707	2.73169	1.14287	Up
300713	Slc35f2	3.77221	1.83838	-1.03698	Down
294141	Clic2	2.40438	5.66248	1.23577	Up
25269	Pvalb	1.92488	6.83749	1.8287	Up
360959	Htra3	1.62516	3.44911	1.08564	Up
360900	Traf3ip3	0.560953	2.01081	1.84183	Up
24419	Grm6	0.680133	0.144219	-2.23755	Down
498547	Epsti1	2.81794	5.75605	1.03044	Up
310358	Plcxd3	2.00231	0.550151	-1.86377	Down
294011	Sfxn2	1.27234	3.07004	1.27077	Up
311862	Lamc3	0.295012	0.807213	1.45217	Up
499990	Tmem243	3.52816	7.50911	1.08972	Up
297738	Steap1	2.5656	5.88488	1.19772	Up
316035	Cmtm6	7.37245	15.05	1.02955	Up
316425	Sgol2	0.886618	1.97461	1.15518	Up
361680	Lsp1	0.646604	2.61893	2.01802	Up
315644	Bco2	1.01936	2.48008	1.28272	Up
298606	Slc25a34	1.73163	4.38832	1.34153	Up
502348	Stard5	1.80318	4.6824	1.37671	Up
689399	Cenpw	1.4001	3.55384	1.34385	Up
287818	Cd300lf	1.1922	3.08124	1.36989	Up
302507	Efhc2	1.0859	2.5585	1.23641	Up
64564	Bbox1	3.8722	7.80028	1.01037	Up
313479	Orc1	0.577259	1.74223	1.59365	Up
94199	Dpep1	2.47856	5.20885	1.07146	Up
289453	Abcg3l1	1.05779	2.72091	1.36303	Up
24925	Adrb1	1.51189	3.92256	1.37544	Up
361567	Bcl2l12	1.41199	3.49898	1.30921	Up
291565	Afap1l1	0.430088	1.29033	1.58503	Up
685679	Nme4	2.8777	6.99441	1.28129	Up
362171	Prr5l	1.66795	3.43427	1.04193	Up
294303	Lhfpl5	2.66123	0.750823	-1.82555	Down
363634	Kctd11	0.4325	1.59486	1.88266	Up
117539	Il10ra	1.76509	3.92225	1.15194	Up
114247	Slfn3	0.456106	1.15261	1.33747	Up
315108	Apol3	0.160245	1.27819	2.99575	Up
690276	LOC690276	3.77943	8.01098	1.08381	Up
300051	Slc39a4	0.0880419	0.818514	3.21674	Up
679937	Dram	0.622539	1.72011	1.46627	Up
309014	Ppapdc1a	6.04836	2.80019	-1.11102	Down
303566	LOC303566	0.538604	1.60392	1.57431	Up
25679	Itpr3	0.271302	0.663256	1.28967	Up
303583	Arhgap27	1.44381	3.02102	1.06515	Up
25339	Npr3	4.00949	1.79047	-1.16308	Down
252942	Myh8	0.032698	0.299583	3.19568	Up
290877	Fam70b	1.17284	5.15407	2.1357	Up
60670	Fut4	0.777061	1.72879	1.15366	Up
503214	Rbpms2	0.893038	2.46929	1.4673	Up
60352	Mapk12	0.887558	2.59903	1.55006	Up
313782	Fbxl12	1.98214	4.10769	1.05126	Up
296369	Tnnc2	0.458939	3.84758	3.06758	Up
50692	Plaur	2.66163	5.71714	1.10298	Up
289399	RGD1311892	0.231654	0.972042	2.06905	Up
500947	Vstm5	1.2744	0.23829	-2.41903	Down
29248	Tnni3	2.55507	6.43693	1.33301	Up
25560	Abcc9	0.483082	0.128175	-1.91415	Down
691380	Psrc1	2.02833	4.29458	1.08223	Up
78960	Prx	0.525392	1.24705	1.24705	Up
368153	RT1-CE7	1.02253	3.30656	1.69318	Up
498840	Tmem173	1.08661	2.66785	1.29585	Up
295971	Depdc7	2.18994	4.49114	1.03619	Up
500606	Morn2	5.1737	10.8785	1.07222	Up
306279	Arhgap22	1.20433	2.82537	1.23021	Up
300444	Rgl3	0.425302	1.38548	1.70383	Up
24795	Serpina3n	0.812626	2.21558	1.44702	Up
89788	Gna15	1.44195	3.40685	1.24041	Up
363198	Cenpq	2.19489	4.71368	1.1027	Up
56782	Srgn	0.001	0.804495	9.65194	Up
50693	Itih3	1.17706	2.50888	1.09186	Up
498675	LOC498675	3.34656	0.986155	-1.76279	Down
306860	Gcnt2	0.719291	1.58295	1.13797	Up
499204	RGD1559690	0.899483	1.96275	1.12571	Up
308762	Ttll13	0.863565	1.90078	1.13822	Up
25556	Il1rl1	0.266679	1.07795	2.01511	Up
85247	S100a6	4.4113	11.6232	1.39773	Up
58964	Nme6	2.95467	6.29672	1.09161	Up
363085	Car12	4.5328	1.74496	-1.37721	Down
292874	RGD1309036	6.34681	3.11165	-1.02835	Down
679975	Gpr183	0.978134	2.74817	1.49037	Up
293451	Hs3st2	1.01012	0.196912	-2.35891	Down
29313	Clec11a	3.66611	1.75178	-1.06543	Down
500564	Ldlrap1	0.762207	1.75593	1.20398	Up
499249	Plekha7	2.98389	6.54168	1.13247	Up
314596	Rasal3	0.490607	1.23839	1.33582	Up
313653	Vwa5b1	0.904978	1.88077	1.05537	Up
501110	LOC501110	1.72734	3.55453	1.04111	Up
364993	Pskh1	2.22523	4.87915	1.13267	Up
300519	Esam	0.482673	1.69088	1.80866	Up
114212	Chek2	2.056	4.18945	1.02692	Up
29473	Aoc3	0.435264	0.0536195	-3.02106	Down
294255	Slc44a4	0.808607	2.07298	1.3582	Up
474143	Clec4a	1.89687	5.14354	1.43914	Up
301372	Gpr45	2.13647	1.05581	-1.01687	Down
363269	Sp100	1.55603	3.49825	1.16876	Up
298850	Cenpa	2.65243	5.4322	1.03422	Up
100912108	Nupr1	3.80712	8.75174	1.20087	Up
499558	42074	2.36583	0.793748	-1.5756	Down
29277	Cyp2c11	0.437921	1.57345	1.84519	Up
25263	Mal	0.532124	1.59196	1.58097	Up
65146	Lilrb3	1.28212	2.62379	1.03312	Up
79251	Aspa	1.74566	3.83172	1.13422	Up
307248	Pstpip2	2.28112	4.60813	1.01444	Up
307855	Fa2h	0.0393132	0.529695	3.75208	Up
289237	Slamf8	1.27767	3.08624	1.27234	Up
497976	Rad51c	1.06086	2.56253	1.27234	Up
305000	Exo1	0.384535	0.944407	1.29629	Up
364706	Foxc1	0.0494573	0.399824	3.01511	Up
287821	Otop3	0.802794	0.126915	-2.66117	Down
500917	Odf3b	2.55495	5.75581	1.17172	Up
289785	Myo1g	0.389048	1.12097	1.52672	Up
360991	Vrk2	1.71075	4.4202	1.36949	Up
414270	RT1-CE14	0.959405	2.53688	1.40284	Up
66015	Adamts4	0.553228	1.37552	1.31403	Up
25525	Pspn	3.60818	0.507293	-2.83038	Down
24838	Tnnt3	0.273664	1.67156	2.61072	Up
361129	Hapln4	1.05546	0.381628	-1.46764	Down
25024	Gipr	1.91707	0.82656	-1.21371	Down
29302	Itgb3	1.00466	2.26632	1.17364	Up
192281	Oas1a	1.7555	3.91697	1.15785	Up
25166	Casp1	1.4499	3.52642	1.28225	Up
291962	Elmo3	0.379072	1.23656	1.70578	Up
140595	Gpr83	0.569977	0.115648	-2.30117	Down
295649	Fign	0.0145394	0.329112	4.50054	Up
246266	Aspg	0.868481	2.00901	1.20992	Up
305501	Ikzf1	1.48533	3.09709	1.06013	Up
25026	Adm	1.90682	4.12974	1.11488	Up
307742	Snx20	1.29072	3.20181	1.31071	Up
65032	Htr7	1.91363	0.551238	-1.79556	Down
54223	Adcy4	0.558303	1.35018	1.27403	Up
313552	Zmynd12	0.955285	2.84287	1.57334	Up
170573	Slc38a4	1.77192	0.600271	-1.56163	Down
25431	Dlx5	2.60473	0.916777	-1.50649	Down
499240	LOC499240	0.66726	2.26348	1.76222	Up
311406	Dusp2	3.91161	1.92379	-1.02381	Down
29260	Tlr4	0.423517	1.1334	1.42016	Up
500945	RGD1561795	1.48861	4.44903	1.57953	Up
408246	C1rl	0.533111	1.89631	1.83069	Up
360591	Prr11	1.81323	3.87276	1.0948	Up
287570	Gas2l2	1.01533	2.05205	1.01511	Up
286979	Zfp455	1.45411	2.92821	1.00988	Up
308445	Cyp2s1	1.30073	0.453904	-1.51887	Down
501736	Cd300a	1.02488	2.63028	1.35976	Up
291984	Dpep2	0.341667	1.37705	2.01092	Up
363112	Mrap2	2.87003	1.07164	-1.42125	Down
288369	Pex11g	1.069	2.99591	1.48673	Up
305941	Sgcg	0.549843	1.81289	1.7212	Up
501181	Efhd1	1.10242	2.55049	1.2101	Up
246296	Lrrc15	0.964204	2.38431	1.30616	Up
301650	Cntnap5b	1.30555	0.58861	-1.14928	Down
171178	Adh7	0.553207	1.59446	1.52717	Up
362910	Samd12	6.73918	3.15974	-1.09277	Down
63882	Asic4	1.69634	0.717249	-1.24188	Down
499781	LOC499781	0.981724	2.41207	1.29688	Up
85435	Smad9	1.59	3.37828	1.08726	Up
499847	Prrg4	1.11476	2.53043	1.18265	Up
500394	Sntg1	1.59462	0.442472	-1.84955	Down
308692	Peg12	0.936384	2.01865	1.10822	Up
307859	Chst5	1.02675	2.34681	1.19261	Up
170635	Dhrs9	0.105384	0.843835	3.00131	Up
298182	Tyrp1	0.110077	0.622922	2.50054	Up
362268	Rbpjl	0.237555	0.89109	1.90731	Up
499566	Car13	1.23024	2.63876	1.10092	Up
117240	Heph	0.381587	0.941032	1.30223	Up
79111	Slc27a5	0.668208	1.6656	1.31767	Up
288118	Tmprss7	0.171172	0.758524	2.14775	Up
361968	Tmem144	1.15384	2.40609	1.06024	Up
117130	Grifin	1.09841	4.0073	1.86721	Up
289777	Fignl1	0.497315	1.26291	1.34452	Up
681050	Pmf1	4.81271	9.63412	1.00131	Up
290803	Tex15	0.450687	0.179807	-1.32568	Down
363334	Stap2	1.7287	3.63448	1.07206	Up
362020	RGD1309139	0.841165	1.89078	1.16852	Up
499136	LOC499136	3.89444	7.94181	1.02805	Up
245953	Tmem37	4.4959	9.06015	1.01092	Up
64186	Ascl1	0.565175	1.69935	1.58821	Up
315611	Scn4b	0.420873	0.975676	1.21302	Up
450230	Krt32	0.648151	1.97948	1.61072	Up
685180	Stx19	1.10625	2.87982	1.3803	Up
362867	Mybpc1	0.587324	1.25254	1.09262	Up
310074	Depdc1b	0.750244	1.7025	1.18222	Up
298577	Ubxn10	1.62635	3.26919	1.00729	Up
302991	Tekt4	1.6208	3.33995	1.04313	Up
29243	F10	0.989452	2.36277	1.25578	Up
79237	Hhex	0.829698	2.11989	1.35333	Up
499189	Wdr93	1.27762	2.57577	1.01154	Up
361394	Lrrc36	0.296374	0.980416	1.72597	Up
305236	Cxcl11	0.186943	1.25941	2.75208	Up
65048	Fat2	0.162394	0.339148	1.06242	Up
690825	Gngt2	2.76138	6.67309	1.27297	Up
246248	Fmo5	0.52791	1.30485	1.30552	Up
498006	Ccdc103	2.52481	5.2208	1.0481	Up
287634	Eme1	0.576134	1.64569	1.51421	Up
100361647	Galnt6	0.0290874	0.313532	3.43015	Up
295417	Slc44a3	0.513565	1.36086	1.4059	Up
690252	Cnih3	5.66025	1.92379	-1.55691	Down
500306	B4galnt3	0.001	0.241348	7.91497	Up
364823	Klhl14	0.744704	0.274098	-1.44198	Down
313495	Car9	0.772278	1.81855	1.2356	Up
300723	Agphd1	0.550825	1.36771	1.31209	Up
60665	Cxcl5	0.313355	2.83723	3.17861	Up
362998	Dnajc22	0.592838	1.82024	1.61842	Up
315675	Gldn	0.244666	0.868095	1.82704	Up
171045	Mmp3	0.166887	0.854464	2.35615	Up
100125363	Fbxl13	0.971652	2.04761	1.07543	Up
497892	Sgcd	1.5895	3.18188	1.00131	Up
289993	Cdkn3	3.12467	6.30688	1.01322	Up
266705	Ppp1r17	1.57664	0.551176	-1.51627	Down
29589	Pou3f4	1.00215	2.53435	1.33852	Up
29221	Arg1	0.96427	0.176167	-2.45249	Down
25075	Htr1b	1.0395	0.137201	-2.92153	Down
313776	RGD1304931	0.880317	0.357553	-1.29986	Down
498642	Rbpms	0.859717	2.47951	1.52812	Up
287457	Zmynd15	0.479078	1.17111	1.28955	Up
691162	LOC691162	0.471264	1.84475	1.96882	Up
64171	Card9	0.865121	1.99218	1.20338	Up
497899	LOC497899	0.611919	1.97876	1.69318	Up
499486	Gpr150	1.27932	0.459658	-1.47674	Down
361953	Lekr1	0.794508	1.69191	1.09052	Up
288016	Leprel1	0.0103183	0.322539	4.9662	Up
25342	Oxtr	0.590945	0.001	-9.20688	Down
308717	Slc35d3	1.58658	0.732929	-1.11417	Down
156117	Casp12	1.05934	2.5488	1.26665	Up
56824	Ifit1	0.0679753	0.512893	2.91558	Up
292935	Htatip2	1.52108	3.25811	1.09894	Up
293660	Rhod	0.629832	1.75083	1.475	Up
499067	Smim17	6.07558	2.82346	-1.10556	Down
24173	Adra1b	1.08704	0.401128	-1.43827	Down
296358	Matn4	0.50506	1.28572	1.34805	Up
362951	RGD1309808	0.112157	0.942974	3.07169	Up
24651	Pklr	1.58466	0.781368	-1.0201	Down
80878	Slc16a3	0.56981	0.0877424	-2.69913	Down
140594	Sytl4	0.024398	0.407627	4.06242	Up
362211	Mall	0.0273057	0.456208	4.06242	Up
282817	Pycard	3.17393	6.84235	1.10822	Up
307106	Sfmbt2	0.472015	1.1702	1.30985	Up
114105	Cxcl2	0.001	0.57871	9.1767	Up
362735	Coch	2.76186	0.734055	-1.91168	Down
54410	Enpp3	0.527969	1.22356	1.21256	Up
362802	Atp6v1c2	1.09637	2.39684	1.1284	Up
362464	Arntl2	0.907008	1.98286	1.1284	Up
29513	Mapk13	0.478624	1.32463	1.46862	Up
114587	Dlk1	0.992876	2.26127	1.18745	Up
59103	Ptges	0.176768	0.995033	2.49288	Up
29187	Cd69	0.135992	0.765504	2.49288	Up
360479	LOC360479	0.94634	2.01327	1.08911	Up
681694	Liph	0.406811	1.02952	1.33955	Up
295061	Tm4sf1	0.669424	1.60651	1.26294	Up
502901	Clec9a	0.196796	0.001	-7.62055	Down
299338	Exoc3l4	0.245683	0.756632	1.62279	Up
292311	Ttll2	0.288333	1.06324	1.88266	Up
363268	Fbxo36	2.18688	4.53767	1.05308	Up
307096	Akr1c19	1.05426	2.42952	1.20444	Up
25159	Gata2	0.194958	0.607086	1.63874	Up
499264	Apobr	0.59434	1.21264	1.02879	Up
58959	Crhr1	2.2893	0.914726	-1.3235	Down
54404	Itih4	0.271651	0.0177462	-3.93617	Down
299242	Gpr65	0.75298	2.19927	1.54634	Up
297596	Lag3	0.528651	0.0584443	-3.17718	Down
688790	Pmp2	0.948701	2.26152	1.25327	Up
361668	Ebf3	0.401765	0.833233	1.05237	Up
362553	Tctex1d1	1.03148	2.68466	1.38002	Up
308776	Pde8a	0.394461	1.02667	1.38002	Up
681766	LOC681766	2.05973	4.40909	1.09802	Up
689377	Rab20	0.733226	1.85012	1.33529	Up
296813	Slc25a40	1.44476	2.92922	1.01968	Up
294797	Il7r	0.662259	1.34271	1.01968	Up
499668	Lingo4	0.0528049	0.223608	2.08223	Up
304815	Elf3	0.0249289	0.389626	3.9662	Up
286921	Akr1b8	0.44646	1.6576	1.89249	Up
292168	Mcoln2	0.319113	0.89641	1.49009	Up
500846	LOC500846	0.073797	0.676137	3.19568	Up
316399	Ccdc150	0.409379	0.946722	1.2095	Up
305269	Stap1	0.291261	1.13807	1.9662	Up
362960	Dmc1	0.780084	1.57916	1.01745	Up
298077	RGD1305807	0.190617	0.681281	1.83757	Up
66018	Pdgfd	1.28375	2.72797	1.08746	Up
296499	Dlx2	3.59954	1.67422	-1.10432	Down
64569	Lst1	3.20524	7.27352	1.18222	Up
314626	Adamtsl5	0.328084	1.36404	2.05575	Up
297832	Cntnap5a	0.836078	0.37268	-1.1657	Down
361149	Ankrd37	2.54683	0.836959	-1.60548	Down
362540	Ptplad2	1.5453	3.33135	1.10822	Up
501872	Cd84	1.66649	3.53978	1.08685	Up
24323	Edn1	0.001	0.40109	8.64778	Up
290426	Klhl1	0.528496	0.127683	-2.04932	Down
24938	Grpr	0.583732	0.0405938	-3.84598	Down
171043	Fbxo32	1.28645	2.9246	1.18484	Up
289801	Upp1	1.40985	3.01633	1.09725	Up
309208	Lrrc10b	1.38279	2.91621	1.07651	Up
156826	Eya2	0.740744	1.76324	1.25118	Up
315705	Rpp25	2.76975	1.36048	-1.02564	Down
266767	Slc17a8	0.792003	0.309675	-1.35475	Down
25258	Glycam1	0.0421021	1.08916	4.69318	Up
365657	Marveld2	0.225852	0.781587	1.79103	Up
497913	Gjc2	0.698296	0.178605	-1.96707	Down
60377	Lin7b	4.38125	1.82945	-1.25993	Down
29161	Cav3	0.249867	1.00037	2.00131	Up
297795	Npbwr1	0.820991	0.0804495	-3.35121	Down
690442	Tmem116	0.689705	1.76076	1.35215	Up
691306	Tmem202	0.211332	0.952592	2.17235	Up
24929	Ptger3	2.47673	1.12295	-1.14114	Down
259243	Kcnip4	2.15916	0.926823	-1.22011	Down
308854	Chrdl2	0.128867	0.694528	2.43015	Up
498287	Slamf6	0.120512	0.649501	2.43015	Up
307310	Zfp474	0.315477	0.898708	1.51032	Up
245978	Cklf	2.20295	4.71019	1.09635	Up
140924	Il2rg	1.07019	2.19176	1.03422	Up
365460	Tll2	0.186037	0.575432	1.62905	Up
25317	Fgf1	0.546877	1.57194	1.52326	Up
300115	Arhgap8	1.91547	0.860283	-1.15481	Down
298878	Osr1	0.442365	1.19975	1.43943	Up
65053	Rassf9	0.30356	0.951873	1.64879	Up
192203	Fap	0.558546	1.25042	1.16267	Up
292684	Rsph6a	0.387458	0.0564378	-2.7793	Down
29597	P2ry2	0.857325	1.74261	1.02333	Up
65050	Barhl2	0.001	0.319859	8.32129	Up
688996	Kcnk16	0.0851503	0.447444	2.39362	Up
25554	Snai2	0.427282	1.64488	1.94472	Up
316088	Klhl40	0.271731	0.0117159	-4.53564	Down
116489	Kcnk4	0.701349	0.0889391	-2.97924	Down
292879	Mybpc2	0.208727	0.558836	1.42081	Up
361247	Hist1h2bd	0.128951	1.73746	3.75208	Up
362336	Fam180a	0.0626312	0.506325	3.01511	Up
396527	Ugt1a2	0.0440406	0.356035	3.01511	Up
298692	Ttll10	0.227765	0.703045	1.62607	Up
100302372	LOC100302372	0.100376	0.358396	1.83614	Up
245982	Coro6	0.191475	0.630034	1.71827	Up
309760	Mypn	0.13021	0.372476	1.51631	Up
691556	Zbtb42	0.45637	1.19906	1.39362	Up
498001	Cntd1	0.38407	0.934128	1.28225	Up
83717	Omd	0.3207	1.01976	1.66894	Up
298189	Bnc2	0.120409	0.382877	1.66894	Up
298559	Tcea3	0.337666	1.15614	1.77564	Up
500311	Gdf3	0.001	0.376276	8.55565	Up
79246	Htr3a	1.05855	0.411294	-1.36385	Down
100362783	LOC100362783	1.3787	0.403011	-1.77442	Down
288025	Hrasls	0.355634	0.829078	1.22111	Up
24807	Tacr1	0.990104	0.49077	-1.01253	Down
361051	Phf11	0.68231	1.61443	1.24252	Up
361300	Mocos	0.373055	0.847938	1.18457	Up
291179	Gpr141	0.066209	0.856398	3.69318	Up
282836	Cthrc1	0.364585	1.20079	1.71966	Up
116632	Nat2	0.248965	0.920087	1.88583	Up
689897	Crygs	0.2831	1.41133	2.31767	Up
114216	S100a3	1.61989	3.69058	1.18795	Up
684538	Echdc3	0.263772	0.906268	1.78065	Up
497932	Pik3r6	0.542266	1.18071	1.12258	Up
414819	RT1-CE16	1.30562	2.69538	1.04576	Up
292793	Sbsn	0.449243	1.05322	1.22924	Up
316326	Neurl3	0.001	0.32376	8.33878	Up
367195	LOC367195	1.02399	0.001	-9.99999	Down
308990	LOC308990	0.429917	1.02437	1.25261	Up
29555	Vipr2	0.146737	0.450776	1.61918	Up
363060	LOC363060	0.150181	0.72846	2.27815	Up
287443	Acap1	0.658656	0.225897	-1.54386	Down
313063	Rad54b	0.324768	0.775824	1.25632	Up
81752	Ptger2	0.0181101	0.390417	4.43015	Up
286904	Cyp4f4	0.488408	1.11558	1.19164	Up
59113	Kmo	0.753246	1.59321	1.08074	Up
406228	Krt2	1.43614	0.696603	-1.04378	Down
294252	Msh5	0.147098	0.49549	1.75208	Up
306278	Lrrc18	0.52778	1.31018	1.31175	Up
60667	Gpr20	0.0695755	0.624961	3.16711	Up
302668	Ace2	0.15279	0.527014	1.78629	Up
302328	Pof1b	0.0698806	0.280754	2.00634	Up
307475	Gpr151	0.441393	0.0380621	-3.53564	Down
312226	RGD1565367	0.495319	1.13454	1.19568	Up
501668	Dmrtc1a	1.08379	2.29062	1.07965	Up
192227	Ptgr1	1.081	2.28471	1.07965	Up
64199	Gng11	0.120932	0.535891	2.14775	Up
415052	Sfta2	0.001	1.18321	10.2085	Up
414785	RT1-M6-1	0.001	0.427768	8.74068	Up
301517	Cyp27a1	0.556239	1.24097	1.15769	Up
311332	Dll4	0.0577993	0.27257	2.2375	Up
85483	Ciita	0.0372121	0.175485	2.2375	Up
25046	Pigr	0.0125566	0.148882	3.56765	Up
24695	Pthlh	0.815704	1.92946	1.24208	Up
113995	P2rx5	0.181993	0.566713	1.63874	Up
25107	Avpr1a	0.57099	0.11644	-2.29388	Down
680076	Asb14	0.269848	0.766834	1.50677	Up
688422	Dydc2	0.638226	1.81367	1.50677	Up
116479	F11r	0.714847	1.45701	1.0273	Up
360605	Epn3	0.0699311	0.286439	2.03422	Up
291541	Cidea	0.269177	1.10255	2.03422	Up
287702	Krt17	0.38484	0.0345681	-3.47674	Down
25117	Hsd11b2	0.171866	0.612763	1.83405	Up
361303	Lims2	0.0466031	0.326517	2.80866	Up
499146	Spib	0.0381413	0.267231	2.80866	Up
366452	Ptch2	0.428475	0.184741	-1.21371	Down
294072	Slc35g1	0.133857	0.721422	2.43015	Up
25752	Cd6	0.0501454	0.270258	2.43015	Up
290348	Ervfrd-1	0.474409	0.099432	-2.25435	Down
298300	Ttc22	0.405189	0.103989	-1.96217	Down
499506	Ankrd34b	0.606017	0.258064	-1.23163	Down
25391	Atp2a3	0.0550754	0.219653	1.99575	Up
25240	Aqp1	0.394376	0.860316	1.12529	Up
360604	Spata20	0.606737	0.224813	-1.43235	Down
66024	Npy2r	0.429464	0.0231459	-4.21371	Down
310537	RGD1560010	0.730186	1.48332	1.02249	Up
113931	Prrx2	0.921112	1.94256	1.07651	Up
310693	Cd5l	0.297042	0.787111	1.4059	Up
367645	Pif1	0.282953	0.776348	1.45614	Up
500221	Eva1a	0.169763	0.609956	1.84519	Up
25139	Slc2a4	0.0687981	0.328411	2.25506	Up
294449	Hs3st5	0.396601	0.122142	-1.69913	Down
361916	Chmp4c	0.091447	0.476424	2.38124	Up
500797	LOC500797	0.55563	0.196195	-1.50183	Down
287392	Tekt3	0.475531	1.10053	1.21058	Up
300776	Iqch	0.30634	0.645731	1.0758	Up
306376	Sh2d4a	0.140112	0.463868	1.72713	Up
310727	Cd101	0.497013	0.18708	-1.40963	Down
688452	LOC688452	0.819514	1.83833	1.16555	Up
688737	Gpr171	0.0286726	0.309061	3.43015	Up
498274	RGD1565283	1.33891	2.85286	1.09135	Up
300458	Npsr1	0.001	0.10133	6.66291	Up
361586	Trpm1	0.0636554	0.216398	1.76533	Up
500124	LOC500124	0.5014	1.08092	1.10822	Up
29469	Lbp	0.576134	1.2138	1.07505	Up
25122	Scnn1a	0.159604	0.430091	1.43015	Up
690845	Rps4y2	0.949326	2.13183	1.16711	Up
24873	Vdr	0.0964454	0.415833	2.10822	Up
25570	Trhr	0.159839	0.0156627	-3.35121	Down
79110	Mepe	0.327404	0.0320826	-3.35121	Down
500337	Clec1a	0.739116	0.362132	-1.02928	Down
170566	Slc16a10	0.261812	0.64803	1.30753	Up
499947	Cbln4	0.526023	0.201193	-1.38654	Down
497859	Atf7ip2	0.440035	0.105403	-2.0617	Down
501046	Bfsp2	0.0636016	0.411336	2.69318	Up
294027	Col17a1	0.0181334	0.117276	2.69318	Up
314264	Rdh12	0.588524	0.158592	-1.89178	Down
25264	Nmbr	0.621963	0.167603	-1.89178	Down
25652	Ptgfr	0.287347	0.646009	1.16876	Up
307660	Ces5a	0.688302	0.259672	-1.40635	Down
681383	LOC681383	1.33712	2.68078	1.00352	Up
360579	Ccl9	0.619026	1.41537	1.19311	Up
171369	Cd40	0.503438	1.25228	1.31467	Up
308022	Mcoln3	0.221668	0.63716	1.52326	Up
25645	Adrb3	0.0225444	0.230855	3.35615	Up
25206	Gucy1b2	0.0200895	0.205717	3.35615	Up
298607	Agmat	0.0375453	0.384465	3.35615	Up
364148	Kctd8	0.659106	0.289788	-1.18551	Down
363616	Grap	0.189459	0.64669	1.77119	Up
414784	RT1-T24-4	0.645833	1.329	1.04111	Up
287700	Krt15	0.001	0.204581	7.67653	Up
81828	Zp2	0.001	0.161426	7.33473	Up
25483	Msx2	0.174502	0.550851	1.65842	Up
83686	Cngb1	0.0406815	0.181666	2.15885	Up
171577	Epcam	0.838316	0.289158	-1.53564	Down
83575	Cpz	0.355126	0.814972	1.19842	Up
315981	Col6a4	0.170797	0.347283	1.02383	Up
681325	LOC681325	0.226626	0.556958	1.29725	Up
497990	Arl5c	0.87716	1.8661	1.08911	Up
307767	Frem3	0.0560191	0.169072	1.59365	Up
63848	Fxyd7	1.44881	0.44619	-1.69913	Down
60575	Napsa	0.15458	0.592431	1.9383	Up
499149	Pth2	0.716874	0.001	-9.48558	Down
288602	Syna	0.111159	0.001	-6.79649	Down
171380	Cyp2t1	0.595511	1.25088	1.07075	Up
362220	Lamp5	0.502108	0.142427	-1.81778	Down
24678	Pkib	0.421298	1.01303	1.26576	Up
494194	Klra1	0.325393	0.78242	1.26576	Up
316018	Rtp3	0.100325	0.405524	2.01511	Up
500300	LOC500300	0.149498	0.604287	2.01511	Up
299356	Syne3	0.20885	0.424061	1.02181	Up
171384	Trpm8	0.470932	0.222082	-1.08442	Down
300999	Mst1r	0.280834	0.0966097	-1.53948	Down
81753	Pth2r	0.311769	0.0537688	-2.53564	Down
56765	Plvap	0.312878	0.05396	-2.53564	Down
499688	Gstm6	0.5406	0.0932338	-2.53564	Down
689907	Ankrd61	0.585625	1.26249	1.10822	Up
689931	Mgarp	0.91902	0.30819	-1.57628	Down
266762	Mrgprf	0.0713561	0.333296	2.2237	Up
302977	Rnf151	0.126306	0.589963	2.2237	Up
287102	Kremen2	0.0508879	0.301686	2.56765	Up
362202	Epb42	0.001	0.124058	6.95487	Up
287936	Ccdc116	0.618527	0.226681	-1.44817	Down
499413	Hsf2bp	0.568513	0.24512	-1.21371	Down
25563	Tff3	0.464712	1.72536	1.89249	Up
360626	Krt19	0.248248	0.745418	1.58627	Up
688685	Fam109b	0.202487	0.505966	1.32121	Up
303448	LOC303448	0.248315	0.54368	1.13059	Up
501023	Gfral	1.26786	0.537688	-1.23755	Down
680551	Apoc4	0.104807	0.960259	3.19568	Up
305840	Rnase10	0.269809	1.12176	2.05575	Up
311358	Serinc4	0.213464	0.536883	1.33061	Up
311852	RGD1311084	0.497408	1.08961	1.1313	Up
497840	Cps1	0.29536	0.117914	-1.32474	Down
24796	Spn	0.426847	0.19228	-1.15051	Down
289129	Tdrd5	0.290359	0.0938933	-1.62875	Down
316421	Aox3l1	0.0338941	0.152227	2.16711	Up
60337	Npff	0.272453	1.35091	2.30985	Up
57305	Uts2r	0.106071	0.525936	2.30985	Up
498251	Apobec4	0.0701202	0.396808	2.50054	Up
116777	Cdh3	0.093265	0.293213	1.65254	Up
303376	Fndc8	0.696102	0.319992	-1.12126	Down
304071	Sim2	0.094958	0.262285	1.46577	Up
362598	Sh3d21	0.472639	0.976458	1.04682	Up
305341	Rhoh	0.522353	1.10902	1.08619	Up
24861	Ugt1a1	0.001	0.129275	7.0143	Up
50565	Hspb7	0.001	0.162782	7.3468	Up
309603	RT1-CE1	0.001	0.245199	7.93781	Up
24631	Rhox5	0.001	0.459169	8.84288	Up
680178	Cldn20	0.001	0.442472	8.78944	Up
364901	St8sia5	1.15418	0.469467	-1.29777	Down
89805	Angpt2	0.0750906	0.300634	2.00131	Up
311803	Lrrc26	0.442566	0.0829635	-2.41534	Down
683313	LOC683313	0.250546	0.0469674	-2.41534	Down
291850	Tepp	0.581009	0.108916	-2.41534	Down
361638	Bucs1	0.269369	0.0504961	-2.41534	Down
312720	Akap3	0.204608	0.477852	1.2237	Up
500946	Hephl1	0.173144	0.404368	1.2237	Up
79222	Gucy2e	0.0833729	0.001	-6.38151	Down
301543	Sgpp2	0.262484	0.001	-8.03608	Down
315567	Panx3	0.12203	0.001	-6.93109	Down
366206	Otor	0.321607	0.001	-8.32915	Down
306862	Tfap2a	0.0448902	0.193548	2.10822	Up
116677	F2rl1	0.0490795	0.211611	2.10822	Up
308800	Tyr	0.146897	0.0175933	-3.0617	Down
289439	Lpcat2b	0.204679	0.0245137	-3.0617	Down
25377	Ambp	1.31415	0.594025	-1.14554	Down
303743	Notum	0.325822	0.0780451	-2.0617	Down
360555	Inca1	0.057412	0.371305	2.69318	Up
311491	Scp2d1	0.0983877	0.636312	2.69318	Up
84588	Cldn11	0.210398	0.566969	1.43015	Up
362424	Tmem72	0.0658158	0.228593	1.79628	Up
29509	Slc22a6	0.0486513	0.262206	2.43015	Up
56764	LOC56764	0.0497319	0.26803	2.43015	Up
60570	Npvf	0.160979	0.867593	2.43015	Up
192259	Plb1	0.0590255	0.185086	1.64879	Up
300691	Nnmt	1.29879	0.559984	-1.21371	Down
679566	Fam150b	0.929743	0.400867	-1.21371	Down
83588	Kcns3	0.467653	0.179229	-1.38363	Down
29440	Slc26a4	0.310785	0.10236	-1.60227	Down
497946	Spns3	0.0134662	0.188698	3.80866	Up
295261	Tmod4	0.447813	1.00401	1.1648	Up
690625	Oc90	0.001	0.138851	7.11739	Up
25325	Il10	0.001	0.389272	8.60463	Up
59108	Mb	0.001	0.26156	8.031	Up
317316	Plac1	0.001	0.240692	7.91104	Up
56780	Acpp	0.001	0.165617	7.3717	Up
84475	Cxcr3	0.001	0.158214	7.30573	Up
360647	Icam2	0.602888	1.22325	1.02076	Up
266733	Slc12a8	0.321432	0.0974449	-1.72185	Down
307472	Sh3rf2	0.138092	0.382755	1.47079	Up
25028	Ampd1	0.184046	0.0233392	-2.97924	Down
311047	Cytip	0.465261	0.955991	1.03896	Up
79438	Igfals	0.123711	0.001	-6.95083	Down
498834	Myo7b	0.00749992	0.0606311	3.01511	Up
171128	Gchfr	0.741624	1.80916	1.28656	Up
361228	Adtrp	0.0873395	0.447179	2.35615	Up
414793	RT1-CE3	0.0633155	0.386737	2.61072	Up
366270	Edn3	0.100666	0.61488	2.61072	Up
691767	Vom2r34	0.155884	0.414468	1.41078	Up
685860	Lrr1	0.246956	0.65661	1.41078	Up
360712	Morc1	0.113576	0.00874451	-3.69913	Down
114500	Gbx2	0.200358	0.0154261	-3.69913	Down
502919	Igbp1b	0.765691	0.294763	-1.37721	Down
295929	Mybpc3	0.11827	0.280463	1.24572	Up
116498	F2rl3	0.101776	0.376128	1.88583	Up
313954	Matn3	0.356596	0.74224	1.05759	Up
293847	Dusp9	0.19817	0.0406871	-2.2841	Down
300247	Krt75	0.171636	0.493349	1.52326	Up
299599	Theg	0.419825	0.969704	1.20776	Up
64522	Slc5a2	0.295032	0.0824482	-1.83931	Down
360858	Lhx4	0.123837	0.40045	1.69318	Up
414788	RT1-T24-3	0.253392	0.655514	1.37125	Up
296483	RGD1306208	0.001	0.341336	8.41505	Up
81509	Bdkrb1	0.001	0.182115	7.50871	Up
25702	Pnlip	0.001	0.160252	7.32419	Up
366542	Six2	0.001	0.180057	7.49231	Up
294430	Fam26f	0.001	0.217808	7.76691	Up
79435	Ube2d4	0.001	0.159396	7.31647	Up
24816	Tbxa2r	0.641945	0.282429	-1.18456	Down
25660	Cd28	0.0383641	0.289468	2.91558	Up
89803	Sfrp4	0.412645	0.138997	-1.56985	Down
298555	Grhl3	0.0397254	0.19269	2.27815	Up
59305	Tcam1p	0.478538	0.161192	-1.56985	Down
308016	Clca5	0.0243317	0.118022	2.27815	Up
89813	Pdk4	0.497744	1.01753	1.0316	Up
364395	C1qtnf9	0.206799	0.001	-7.69208	Down
59116	Dbil5	0.701202	1.74784	1.31767	Up
498286	Slamf1	0.144297	0.359681	1.31767	Up
298034	Slc46a2	0.161303	0.0133745	-3.59222	Down
29369	Fgf18	1.65777	0.680726	-1.2841	Down
498685	LOC498685	0.957114	1.92579	1.00868	Up
305083	Zfp281	0.0949123	0.26429	1.47745	Up
24638	Pfkfb1	0.161506	0.449726	1.47745	Up
302990	Tpsg1	0.442583	0.0954118	-2.21371	Down
680799	Ccdc166	0.605649	0.261131	-1.21371	Down
25324	Htr4	0.781896	0.316052	-1.30682	Down
290789	Cldn23	0.467384	0.167931	-1.47674	Down
500505	RGD1560146	0.0965872	0.364389	1.91558	Up
689151	Ccdc87	0.208113	0.448649	1.10822	Up
311760	Ism1	0.675274	0.268165	-1.33235	Down
29651	Aldh1a7	0.31639	0.655838	1.05164	Up
361538	Prodh2	0.957636	0.470844	-1.02423	Down
501570	RGD1565785	0.284554	0.66456	1.2237	Up
171549	Klc3	0.217705	0.0312885	-2.79867	Down
25746	Il2rb	0.142204	0.0204375	-2.79867	Down
24254	Cel	0.179169	0.0257501	-2.79867	Down
688481	Efcab9	0.0378337	0.448589	3.56765	Up
25467	Irs1	0.0367265	0.118762	1.69318	Up
684979	Hs3st6	0.320127	0.776393	1.27815	Up
303687	Evpl	0.177949	0.078468	-1.18129	Down
500993	RGD1563941	1.66177	3.32654	1.00131	Up
100302373	Ctxn2	1.83241	0.697112	-1.39428	Down
289270	Pld5	0.486867	0.185221	-1.39428	Down
365855	RGD1563667	0.038484	0.207409	2.43015	Up
313325	Lad1	0.033434	0.180192	2.43015	Up
361478	Pnldc1	0.607542	0.288142	-1.0762	Down
25346	Ros1	0.001	0.0268776	4.74833	Up
56823	Haao	0.001	0.169638	7.40631	Up
314746	Usp44	0.001	0.0797247	6.31696	Up
498084	LOC498084	0.001	0.175092	7.45197	Up
29275	Actc1	0.001	0.142637	7.15621	Up
24906	LOC24906	0.001	0.132163	7.04618	Up
83500	Slc22a8	0.001	0.0984639	6.62152	Up
361170	Adam32	0.001	0.0885313	6.46812	Up
192273	Slc22a25	0.001	0.0818446	6.35481	Up
306540	Got1l1	0.001	0.146474	7.1945	Up
363483	Dmrtc1c	0.001	0.138003	7.10856	Up
84396	Atp1b4	0.001	0.0508832	5.66912	Up
54305	Sstr2	0.221155	0.0501859	-2.13971	Down
287557	Spaca3	0.236068	0.001	-7.88306	Down
50577	Galr1	0.0984752	0.001	-6.62169	Down
140473	Ccbp2	0.13001	0.001	-7.02248	Down
299316	Slc25a47	0.143011	0.001	-7.15999	Down
290612	Sh2d4b	0.228053	0.0204848	-3.47674	Down
83521	Rrad	0.385101	0.812152	1.07651	Up
315741	Paqr5	0.0858409	0.220643	1.36198	Up
24826	Tg	0.0378426	0.0972696	1.36198	Up
64017	Enpep	0.0708862	0.194493	1.45614	Up
81613	Ceacam1	0.124079	0.28235	1.18622	Up
289316	Lefty2	0.373717	0.805658	1.10822	Up
292077	Sult5a1	0.556081	1.14885	1.04682	Up
89818	Vamp5	1.9927	4.0381	1.01895	Up
302516	Nyx	0.174945	0.431023	1.30087	Up
257634	Lhx1	0.279594	0.58905	1.07505	Up
365299	Bnc1	0.0416043	0.12893	1.63178	Up
294807	Rxfp3	0.567981	0.222628	-1.35121	Down
24546	Slco2a1	0.0363056	0.140881	1.95622	Up
89806	Tie1	0.0640066	0.179381	1.48673	Up
689959	LOC689959	0.182849	0.51244	1.48673	Up
685451	Gng13	0.974057	0.149991	-2.69913	Down
24837	Tnnt2	0.584282	0.193783	-1.59222	Down
171360	Vsx2	0.183506	0.378402	1.04409	Up
406170	Sapcd1	0.433622	1.02828	1.24572	Up
361685	Tnfrsf26	0.0429464	0.185167	2.10822	Up
290317	Sox7	0.030018	0.129425	2.10822	Up
316527	Wnt10a	0.00998773	0.107657	3.43015	Up
501129	Tmem182	0.00909517	0.0980367	3.43015	Up
25658	Gckr	0.235999	0.0693772	-1.76625	Down
29584	Gjb1	0.110873	0.358531	1.69318	Up
311821	Agpat2	0.529672	1.17358	1.14775	Up
295490	Emcn	0.346654	0.0934143	-1.89178	Down
83569	Abcb11	0.0880332	0.0210868	-2.0617	Down
266603	Aldh1a3	0.0480112	0.241505	2.33061	Up
84405	Il12a	0.27953	0.80348	1.52326	Up
83518	Aplnr	0.0738221	0.195315	1.40368	Up
315833	Klhl31	0.00800707	0.0517848	2.69318	Up
408206	Ggt6	0.0329055	0.212812	2.69318	Up
494201	Oas1e	0.0287731	0.186086	2.69318	Up
310443	Gpr87	0.0424285	0.274401	2.69318	Up
300679	Mpzl2	0.166468	0.342559	1.04111	Up
25329	Lhb	0.81812	1.7637	1.10822	Up
305150	Hsd17b13	0.502648	0.180601	-1.47674	Down
171078	Mlxipl	0.0461663	0.157581	1.77119	Up
691411	Sbk2	0.0834906	0.001	-6.38354	Down
192206	Prok2	0.509142	0.001	-8.99192	Down
293619	Pkp3	0.0666795	0.001	-6.05917	Down
24903	Kng1	0.117705	0.001	-6.87903	Down
499660	Sprr1a	0.242657	0.001	-7.92278	Down
293573	Mmp21	0.106277	0.001	-6.73169	Down
288175	Tmem30c	0.152624	0.001	-7.25384	Down
301348	Zap70	0.086534	0.001	-6.43519	Down
25195	Drd5	0.137982	0.001	-7.10833	Down
499570	Fabp12	0.263772	0.001	-8.04315	Down
60335	Tgm1	0.363941	0.166724	-1.12624	Down
500938	RGD1563200	0.410496	1.03244	1.33061	Up
